# Supplementary material for: A Graph-Based Deep Learning Framework with Gating and Omics-Linked Attention for Multi-Omics Integration and Biomarker Discovery
Source: Biology (Basel). 2025 Dec 10;14(12):1764. doi: 10.3390/biology14121764 (PMC12731160; doi:10.3390/biology14121764)
Supplement: Supplementary file 1 [file biology-14-01764-s001.zip]

Archive with 6 entries (6 files):
- (Table S10)Approved drug.xlsx
- (Table S1-S5)Supplementary Material.pdf
- (Table S6)Biomarker Gene BRCA by MOGOLA.csv
- (Table S7)Enrichment Result.csv
- (Table S8)Protein_Protein_Interaction.tsv
- (Table S9)HUB Genes.xlsx
