# Supplementary material for: A Graph-Based Deep Learning Framework with Gating and Omics-Linked Attention for Multi-Omics Integration and Biomarker Discovery
Source: Biology (Basel). 2025 Dec 10;14(12):1764. doi: 10.3390/biology14121764 (PMC12731160; doi:10.3390/biology14121764)
Supplement: Supplementary file 1 [file biology-14-01764-s001.zip › (Table S10)Approved drug.xlsx]

## Sheet: Sheet1
BIRC5	GENISTEIN
BIRC5	EPOETIN ALFA	for treatment of anemia,Antianemic Agents,for treatment of stroke,erythropoietic agent
BIRC5	FLUOROURACIL
BIRC5	TRETINOIN	for treatment of acne
BIRC5	EPIRUBICIN	Antineoplastic Agents
BIRC5	MYCOPHENOLATE	immunosuppressant
BIRC5	TRASTUZUMAB	antineoplastic agent
BIRC5	INTERLEUKIN-11	thrombopoietic
BIRC5	VORINOSTAT	antineoplastic agent
BIRC5	DEXAMETHASONE	for treatment of Meniere's disease,glucocorticoid,antiinflammatory agent
BIRC5	DOXORUBICIN HYDROCHLORIDE	antineoplastic agent
BIRC5	OMACETAXINE MEPESUCCINATE	antineoplastic agent
BIRC5	ARSENIC TRIOXIDE	antineoplastic agent
BIRC5	ROFECOXIB	NSAID
BIRC5	CAMPTOTHECIN	antineoplastic agent
BIRC5	TERIPARATIDE	antiosteoporotic agent
BIRC5	CALCITONIN	antiosteoporotic agent
BIRC5	VALDECOXIB
BIRC5	IMATINIB	antineoplastic agent
BIRC5	DOCETAXEL ANHYDROUS	antineoplastic agent
BIRC5	LONAFARNIB
BIRC5	ERLOTINIB	antineoplastic agent
BIRC5	INTERFERON BETA-1A	antineoplastic agent,for treatment of multiple sclerosis
BIRC5	PLICAMYCIN
BIRC5	INDOMETHACIN	NSAID
BIRC5	PACLITAXEL	for treatment of peripheral arterial disease (PAD),DMARD,antiinflammatory agent,antineoplastic agent
BIRC5	FLUTAMIDE	Hormonal,Antineoplastic Agents
BIRC5	CISPLATIN
BIRC5	RESVERATROL	antineoplastic agent,antidiabetic,for treatment of herpes simplex virus 1
BIRC5	PRASTERONE	hormone supplement for increasing bone mineral density in patients with systemic lupus erythematosus
BIRC5	CYTARABINE	antineoplastic agent
BIRC5	LAPATINIB	antineoplastic agent
BIRC5	IRINOTECAN HYDROCHLORIDE	antineoplastic agent
BIRC5	CARBOPLATIN
BIRC5	DACTINOMYCIN
BIRC5	METHOTREXATE	DMARD
BIRC5	ROMIDEPSIN	antineoplastic agent
BIRC5	SULINDAC	NSAID
BUB1	OMEPRAZOLE	antiulcer agent,Proton pump inhibitor
BUB1	LUBIPROSTONE	for treatment of irritable bowel disorder,motilitant
AURKB	SORAFENIB	antineoplastic agent
AURKB	COPANLISIB
AURKB	VANDETANIB	antineoplastic agent
AURKB	ENTRECTINIB
AURKB	PAZOPANIB	antineoplastic agent
AURKB	LAPATINIB	antineoplastic agent
AURKB	BELUMOSUDIL
AURKB	ERLOTINIB	antineoplastic agent
AURKB	DASATINIB ANHYDROUS	antineoplastic agent
PLK1	LANSOPRAZOLE	Proton pump inhibitor,antiulcer agent
PLK1	OXYPHENBUTAZONE
PLK1	SIMVASTATIN	antidyslipidaemic agent,anticholesterolaemic agent,antihypertensive agent
PLK1	STAVUDINE
PLK1	BENZBROMARONE
PLK1	INAMRINONE	Cardiotonic Agents; Phosphodiesterase Inhibitors
PLK1	DISULFIRAM	Alcohol Deterrents
PLK1	SUCCIMER
PLK1	OXYTETRACYCLINE ANHYDROUS
PLK1	IDARUBICIN	Antineoplastic Agents
PLK1	OLEIC ACID
PLK1	TOPOTECAN HYDROCHLORIDE	antineoplastic agent
PLK1	DIPYRIDAMOLE	antithrombotic,anticoagulant
PLK1	ACITRETIN	Keratolytic Agents
PLK1	ERYTHROMYCIN
PLK1	THIMEROSAL
PLK1	CEFACLOR ANHYDROUS
PLK1	HYDROXYZINE PAMOATE
PLK1	OMEPRAZOLE	antiulcer agent,Proton pump inhibitor
PLK1	HEXACHLOROPHENE
