# Supplementary material for: A Graph-Based Deep Learning Framework with Gating and Omics-Linked Attention for Multi-Omics Integration and Biomarker Discovery
Source: Biology (Basel). 2025 Dec 10;14(12):1764. doi: 10.3390/biology14121764 (PMC12731160; doi:10.3390/biology14121764)
Supplement: Supplementary file 1 [file biology-14-01764-s001.zip › (Table S6)Biomarker Gene BRCA by MOGOLA.csv]

Omics	Rank	Feature name	File	Importance
mrna	1	C1orf106|55765	1_featname.csv	0.130036202
mrna	2	SOX11|6664	1_featname.csv	0.124651751
mrna	3	ABCC11|85320	1_featname.csv	0.100390456
mrna	4	HPDL|84842	1_featname.csv	0.08749784
mrna	5	NXN|64359	1_featname.csv	0.08749784
mrna	6	FAM174B|400451	1_featname.csv	0.08749784
mrna	7	DEGS2|123099	1_featname.csv	0.08749784
mrna	8	SEC16A|9919	1_featname.csv	0.08749784
mrna	9	CYP4B1|1580	1_featname.csv	0.08749784
mrna	10	CYP4Z2P|163720	1_featname.csv	0.08749784
mrna	11	INPP5J|27124	1_featname.csv	0.08749784
mrna	12	ZBTB7A|51341	1_featname.csv	0.08749784
mrna	13	TINAGL1|64129	1_featname.csv	0.08749784
mrna	14	GSTP1|2950	1_featname.csv	0.08749784
mrna	15	SPDEF|25803	1_featname.csv	0.08749784
mrna	16	MSLN|10232	1_featname.csv	0.08749784
mrna	17	RCOR2|283248	1_featname.csv	0.08749784
mrna	18	REEP6|92840	1_featname.csv	0.08749784
mrna	19	BTG2|7832	1_featname.csv	0.08749784
mrna	20	BBOX1|8424	1_featname.csv	0.08749784
mrna	21	MYO10|4651	1_featname.csv	0.08749784
mrna	22	C10orf26|54838	1_featname.csv	0.08749784
mrna	23	KCNK15|60598	1_featname.csv	0.08749784
mrna	24	CRHR1|1394	1_featname.csv	0.08749784
mrna	25	EPB41L4A|64097	1_featname.csv	0.08749784
mrna	26	DNAJC12|56521	1_featname.csv	0.08749784
mrna	27	KIF13B|23303	1_featname.csv	0.08749784
mrna	28	SNED1|25992	1_featname.csv	0.08749784
mrna	29	SYTL5|94122	1_featname.csv	0.08749784
mrna	30	GAL|51083	1_featname.csv	0.08749784
mrna	31	SLC44A4|80736	1_featname.csv	0.08749784
mrna	32	RGMA|56963	1_featname.csv	0.084261617
mrna	33	OSR1|130497	1_featname.csv	0.084261617
mrna	34	IRX1|79192	1_featname.csv	0.084261617
mrna	35	SLC46A1|113235	1_featname.csv	0.072972819
mrna	36	PTCHD1|139411	1_featname.csv	0.072972819
mrna	37	CCDC150|284992	1_featname.csv	0.072972819
mrna	38	CDC25B|994	1_featname.csv	0.072972819
mrna	39	PTPRT|11122	1_featname.csv	0.072972819
mrna	40	STAC|6769	1_featname.csv	0.072972819
mrna	41	LRP8|7804	1_featname.csv	0.072972819
mrna	42	C16orf71|146562	1_featname.csv	0.072972819
mrna	43	AMD1|262	1_featname.csv	0.072972819
mrna	44	CDCA5|113130	1_featname.csv	0.072972819
mrna	45	UGT8|7368	1_featname.csv	0.072972819
mrna	46	ACTR3B|57180	1_featname.csv	0.072972819
mrna	47	CHST3|9469	1_featname.csv	0.072972819
mrna	48	ULBP2|80328	1_featname.csv	0.072972819
mrna	49	UPF0639|400224	1_featname.csv	0.072972819
mrna	50	CNGA1|1259	1_featname.csv	0.072972819
mrna	51	YARS|8565	1_featname.csv	0.072972819
mrna	52	UQCRHL|440567	1_featname.csv	0.072972819
mrna	53	FAM171A1|221061	1_featname.csv	0.072972819
mrna	54	CLCN4|1183	1_featname.csv	0.072972819
mrna	55	UTP11L|51118	1_featname.csv	0.072972819
mrna	56	IMPA2|3613	1_featname.csv	0.072972819
mrna	57	CSTB|1476	1_featname.csv	0.072972819
mrna	58	CKS2|1164	1_featname.csv	0.072972819
mrna	59	UCK2|7371	1_featname.csv	0.072972819
mrna	60	IL12RB2|3595	1_featname.csv	0.072972819
mrna	61	PRICKLE2|166336	1_featname.csv	0.072972819
mrna	62	RDH10|157506	1_featname.csv	0.072972819
mrna	63	XPO5|57510	1_featname.csv	0.072972819
mrna	64	TTLL4|9654	1_featname.csv	0.072972819
mrna	65	CCDC129|223075	1_featname.csv	0.072972819
mrna	66	RARA|5914	1_featname.csv	0.072972819
mrna	67	CBX2|84733	1_featname.csv	0.072972819
mrna	68	COL11A2|1302	1_featname.csv	0.072972819
mrna	69	C9orf98|158067	1_featname.csv	0.072972819
mrna	70	PTX3|5806	1_featname.csv	0.072972819
mrna	71	SLC7A5|8140	1_featname.csv	0.072972819
mrna	72	ZNF467|168544	1_featname.csv	0.072972819
mrna	73	SLC25A19|60386	1_featname.csv	0.072972819
mrna	74	CCNG2|901	1_featname.csv	0.072972819
mrna	75	ATL2|64225	1_featname.csv	0.072972819
mrna	76	CCT4|10575	1_featname.csv	0.072972819
mrna	77	VGLL1|51442	1_featname.csv	0.072972819
mrna	78	ANLN|54443	1_featname.csv	0.072972819
mrna	79	TSPAN1|10103	1_featname.csv	0.072972819
mrna	80	ENO1|2023	1_featname.csv	0.072972819
mrna	81	ANKRD45|339416	1_featname.csv	0.072972819
mrna	82	CDC123|8872	1_featname.csv	0.072972819
mrna	83	KIF4A|24137	1_featname.csv	0.072972819
mrna	84	IFFO2|126917	1_featname.csv	0.072972819
mrna	85	CDC20|991	1_featname.csv	0.072972819
mrna	86	KCNG1|3755	1_featname.csv	0.072972819
mrna	87	CX3CL1|6376	1_featname.csv	0.072972819
mrna	88	AR|367	1_featname.csv	0.072972819
mrna	89	TRIM29|23650	1_featname.csv	0.072972819
mrna	90	XBP1|7494	1_featname.csv	0.072972819
mrna	91	MAPK4|5596	1_featname.csv	0.072972819
mrna	92	TMEM39B|55116	1_featname.csv	0.072972819
mrna	93	FLJ36031|168455	1_featname.csv	0.072972819
mrna	94	CAPN13|92291	1_featname.csv	0.072972819
mrna	95	HMGA1|3159	1_featname.csv	0.072972819
mrna	96	ARHGEF4|50649	1_featname.csv	0.072972819
mrna	97	IFT140|9742	1_featname.csv	0.072972819
mrna	98	SERPINB5|5268	1_featname.csv	0.072972819
mrna	99	TUBA1C|84790	1_featname.csv	0.072972819
mrna	100	STK38|11329	1_featname.csv	0.072972819
mrna	101	C1QL2|165257	1_featname.csv	0.072972819
mrna	102	GLI3|2737	1_featname.csv	0.072972819
mrna	103	GLT25D1|79709	1_featname.csv	0.072972819
mrna	104	SYT17|51760	1_featname.csv	0.072972819
mrna	105	CEBPB|1051	1_featname.csv	0.072972819
mrna	106	NCK2|8440	1_featname.csv	0.072972819
mrna	107	NOP2|4839	1_featname.csv	0.072972819
mrna	108	PGBD5|79605	1_featname.csv	0.072972819
mrna	109	CTPS|1503	1_featname.csv	0.072972819
mrna	110	HAPLN3|145864	1_featname.csv	0.072972819
mrna	111	BCL11A|53335	1_featname.csv	0.072972819
mrna	112	CPLX1|10815	1_featname.csv	0.072972819
mrna	113	B3GNT5|84002	1_featname.csv	0.072972819
mrna	114	POP1|10940	1_featname.csv	0.072972819
mrna	115	GTPBP4|23560	1_featname.csv	0.072972819
mrna	116	AURKA|6790	1_featname.csv	0.072972819
mrna	117	MICALL1|85377	1_featname.csv	0.072972819
mrna	118	PPP1R14C|81706	1_featname.csv	0.072972819
mrna	119	VPS39|23339	1_featname.csv	0.072972819
mrna	120	ATP5C1|509	1_featname.csv	0.072972819
mrna	121	TIMM8A|1678	1_featname.csv	0.072972819
mrna	122	FOXC1|2296	1_featname.csv	0.072972819
mrna	123	KIAA1524|57650	1_featname.csv	0.072972819
mrna	124	CMTM7|112616	1_featname.csv	0.072972819
mrna	125	WNT6|7475	1_featname.csv	0.072972819
mrna	126	PHGDH|26227	1_featname.csv	0.072972819
mrna	127	PIF1|80119	1_featname.csv	0.072972819
mrna	128	PI3|5266	1_featname.csv	0.072972819
mrna	129	DKC1|1736	1_featname.csv	0.072972819
mrna	130	ECE2|9718	1_featname.csv	0.072972819
mrna	131	GOLGA1|2800	1_featname.csv	0.072972819
mrna	132	NT5DC2|64943	1_featname.csv	0.072972819
mrna	133	GABRP|2568	1_featname.csv	0.072972819
mrna	134	KLK7|5650	1_featname.csv	0.072972819
mrna	135	UBASH3B|84959	1_featname.csv	0.072972819
mrna	136	CHAC2|494143	1_featname.csv	0.072972819
mrna	137	KCMF1|56888	1_featname.csv	0.072972819
mrna	138	RND1|27289	1_featname.csv	0.072972819
mrna	139	ESYT3|83850	1_featname.csv	0.072972819
mrna	140	NOTCH1|4851	1_featname.csv	0.072972819
mrna	141	RHOB|388	1_featname.csv	0.072972819
mrna	142	CDC6|990	1_featname.csv	0.072972819
mrna	143	CPA4|51200	1_featname.csv	0.072972819
mrna	144	KIF2C|11004	1_featname.csv	0.072972819
mrna	145	ATP1B3|483	1_featname.csv	0.072972819
mrna	146	GPM6B|2824	1_featname.csv	0.072972819
mrna	147	UBE2C|11065	1_featname.csv	0.072972819
mrna	148	BTG3|10950	1_featname.csv	0.072972819
mrna	149	GPR161|23432	1_featname.csv	0.072972819
mrna	150	DUSP7|1849	1_featname.csv	0.072972819
mrna	151	BLM|641	1_featname.csv	0.072972819
mrna	152	MPHOSPH6|10200	1_featname.csv	0.072972819
mrna	153	TENC1|23371	1_featname.csv	0.072972819
mrna	154	SNRPA1|6627	1_featname.csv	0.072972819
mrna	155	CRIP1|1396	1_featname.csv	0.072972819
mrna	156	TEX10|54881	1_featname.csv	0.072972819
mrna	157	FOXM1|2305	1_featname.csv	0.072972819
mrna	158	ORC6L|23594	1_featname.csv	0.072972819
mrna	159	GP2|2813	1_featname.csv	0.072972819
mrna	160	GINS1|9837	1_featname.csv	0.072972819
mrna	161	ST3GAL6|10402	1_featname.csv	0.072972819
mrna	162	SPAG5|10615	1_featname.csv	0.07048015
mrna	163	FABP7|2173	1_featname.csv	0.069489055
mrna	164	KRT16|3868	1_featname.csv	0.069489055
mrna	165	ULBP1|80329	1_featname.csv	0.068248274
mrna	166	NBEA|26960	1_featname.csv	0.068248274
mrna	167	C17orf28|283987	1_featname.csv	0.068248274
mrna	168	PRKAB1|5564	1_featname.csv	0.068248274
mrna	169	PNPLA7|375775	1_featname.csv	0.068248274
mrna	170	SLC40A1|30061	1_featname.csv	0.068248274
mrna	171	SRD5A1|6715	1_featname.csv	0.068248274
mrna	172	WFS1|7466	1_featname.csv	0.068248274
mrna	173	PRR15|222171	1_featname.csv	0.068248274
mrna	174	SLC16A6|9120	1_featname.csv	0.068248274
mrna	175	RARRES1|5918	1_featname.csv	0.068248274
mrna	176	AMY1A|276	1_featname.csv	0.067588367
mrna	177	SLC6A2|6530	1_featname.csv	0.067588367
mrna	178	ROPN1B|152015	1_featname.csv	0.067588367
mrna	179	SLC6A14|11254	1_featname.csv	0.067588367
mrna	180	GRPR|2925	1_featname.csv	0.067588367
mrna	181	GREB1|9687	1_featname.csv	0.064620602
mrna	182	RTN4RL1|146760	1_featname.csv	0.064620602
mrna	183	SMOC1|64093	1_featname.csv	0.064620602
mrna	184	ZBTB16|7704	1_featname.csv	0.064620602
mrna	185	TUBA3E|112714	1_featname.csv	0.064620602
mrna	186	CLDN11|5010	1_featname.csv	0.064620602
mrna	187	DNAJC2|27000	1_featname.csv	0.053721181
mrna	188	E2F2|1870	1_featname.csv	0.053721181
mrna	189	TAF11|6882	1_featname.csv	0.053721181
mrna	190	DNAJC9|23234	1_featname.csv	0.053721181
mrna	191	YEATS2|55689	1_featname.csv	0.053721181
mrna	192	NUDT5|11164	1_featname.csv	0.053721181
mrna	193	SSH3|54961	1_featname.csv	0.053721181
mrna	194	SRPK1|6732	1_featname.csv	0.053721181
mrna	195	DONSON|29980	1_featname.csv	0.053721181
mrna	196	STIL|6491	1_featname.csv	0.053721181
mrna	197	NOP58|51602	1_featname.csv	0.053721181
mrna	198	C15orf42|90381	1_featname.csv	0.053721181
mrna	199	BIRC5|332	1_featname.csv	0.053721181
mrna	200	C1QL4|338761	1_featname.csv	0.053721181
mrna	201	STMN1|3925	1_featname.csv	0.053721181
mrna	202	OPRK1|4986	1_featname.csv	0.053721181
mrna	203	MRPL37|51253	1_featname.csv	0.053721181
mrna	204	ISL2|64843	1_featname.csv	0.053721181
mrna	205	MSH6|2956	1_featname.csv	0.053721181
mrna	206	TAF5|6877	1_featname.csv	0.053721181
mrna	207	SLC6A11|6538	1_featname.csv	0.053721181
mrna	208	KIFC1|3833	1_featname.csv	0.053721181
mrna	209	ARL9|132946	1_featname.csv	0.053721181
mrna	210	FOXP1|27086	1_featname.csv	0.053721181
mrna	211	NCAPG2|54892	1_featname.csv	0.053721181
mrna	212	NASP|4678	1_featname.csv	0.053721181
mrna	213	ORC1L|4998	1_featname.csv	0.053721181
mrna	214	C3orf26|84319	1_featname.csv	0.053721181
mrna	215	C2orf55|343990	1_featname.csv	0.053721181
mrna	216	GALNT10|55568	1_featname.csv	0.053721181
mrna	217	BUB1|699	1_featname.csv	0.053721181
mrna	218	NUP93|9688	1_featname.csv	0.053721181
mrna	219	MAN2B2|23324	1_featname.csv	0.053721181
mrna	220	SNRPG|6637	1_featname.csv	0.053721181
mrna	221	NUF2|83540	1_featname.csv	0.053721181
mrna	222	NDUFAF4|29078	1_featname.csv	0.053721181
mrna	223	SUV39H2|79723	1_featname.csv	0.053721181
mrna	224	HDAC2|3066	1_featname.csv	0.053721181
mrna	225	CACYBP|27101	1_featname.csv	0.053721181
mrna	226	MCM10|55388	1_featname.csv	0.053721181
mrna	227	EME1|146956	1_featname.csv	0.053721181
mrna	228	MAP3K12|7786	1_featname.csv	0.053721181
mrna	229	DEK|7913	1_featname.csv	0.053721181
mrna	230	YBX1|4904	1_featname.csv	0.053721181
mrna	231	KIF14|9928	1_featname.csv	0.053721181
mrna	232	CA9|768	1_featname.csv	0.053721181
mrna	233	CRY2|1408	1_featname.csv	0.053721181
mrna	234	PNMA3|29944	1_featname.csv	0.053721181
mrna	235	POLR2D|5433	1_featname.csv	0.053721181
mrna	236	PLK1|5347	1_featname.csv	0.053721181
mrna	237	TIGD2|166815	1_featname.csv	0.053721181
mrna	238	BBS5|129880	1_featname.csv	0.053721181
mrna	239	MCM2|4171	1_featname.csv	0.053721181
mrna	240	TMEM206|55248	1_featname.csv	0.053721181
mrna	241	ODC1|4953	1_featname.csv	0.053721181
mrna	242	B3GNT4|79369	1_featname.csv	0.053721181
mrna	243	GMPS|8833	1_featname.csv	0.053721181
mrna	244	CENPN|55839	1_featname.csv	0.053721181
mrna	245	SYTL4|94121	1_featname.csv	0.053721181
mrna	246	FRY|10129	1_featname.csv	0.053721181
mrna	247	PAPD7|11044	1_featname.csv	0.053721181
mrna	248	KIAA0020|9933	1_featname.csv	0.053721181
mrna	249	AURKB|9212	1_featname.csv	0.053721181
mrna	250	KIF4B|285643	1_featname.csv	0.053721181
mrna	251	EIF2C2|27161	1_featname.csv	0.053721181
mrna	252	PRC1|9055	1_featname.csv	0.053721181
mrna	253	HJURP|55355	1_featname.csv	0.053721181
mrna	254	C9orf30|91283	1_featname.csv	0.053721181
mrna	255	C9orf40|55071	1_featname.csv	0.053721181
mrna	256	MEMO1|51072	1_featname.csv	0.053721181
mrna	257	TUBB|203068	1_featname.csv	0.053721181
mrna	258	NCAPD2|9918	1_featname.csv	0.053721181
mrna	259	LMO4|8543	1_featname.csv	0.053721181
mrna	260	LIMA1|51474	1_featname.csv	0.053721181
mrna	261	PSMG1|8624	1_featname.csv	0.053721181
mrna	262	FLAD1|80308	1_featname.csv	0.053721181
mrna	263	PTTG1|9232	1_featname.csv	0.053721181
mrna	264	CCDC77|84318	1_featname.csv	0.053721181
mrna	265	CCNB1|891	1_featname.csv	0.053721181
mrna	266	LPIN1|23175	1_featname.csv	0.053721181
mrna	267	LOC84740|84740	1_featname.csv	0.053721181
mrna	268	CENPE|1062	1_featname.csv	0.053721181
mrna	269	KLK6|5653	1_featname.csv	0.053721181
mrna	270	PVR|5817	1_featname.csv	0.053721181
mrna	271	KCNH1|3756	1_featname.csv	0.053721181
mrna	272	TROAP|10024	1_featname.csv	0.053721181
mrna	273	CDCA3|83461	1_featname.csv	0.053721181
mrna	274	CDC25A|993	1_featname.csv	0.053721181
mrna	275	IVD|3712	1_featname.csv	0.053721181
mrna	276	CCDC125|202243	1_featname.csv	0.053721181
mrna	277	TPX2|22974	1_featname.csv	0.053721181
mrna	278	C16orf61|56942	1_featname.csv	0.053721181
mrna	279	ZNF454|285676	1_featname.csv	0.053721181
mrna	280	CSRP2|1466	1_featname.csv	0.053721181
mrna	281	TSPAN15|23555	1_featname.csv	0.053721181
mrna	282	ANP32E|81611	1_featname.csv	0.053721181
mrna	283	TRPM8|79054	1_featname.csv	0.053721181
mrna	284	CCT5|22948	1_featname.csv	0.053721181
mrna	285	EN1|2019	1_featname.csv	0.053721181
mrna	286	LOC285629|285629	1_featname.csv	0.053721181
mrna	287	PSAT1|29968	1_featname.csv	0.053721181
mrna	288	RAET1L|154064	1_featname.csv	0.053721181
mrna	289	CCNE1|898	1_featname.csv	0.053721181
mrna	290	ENPP1|5167	1_featname.csv	0.053721181
mrna	291	DNMT3B|1789	1_featname.csv	0.053721181
mrna	292	CCNB2|9133	1_featname.csv	0.053721181
mrna	293	LRIG1|26018	1_featname.csv	0.053721181
mrna	294	CHAF1B|8208	1_featname.csv	0.053721181
mrna	295	TRIP13|9319	1_featname.csv	0.053721181
mrna	296	CHEK1|1111	1_featname.csv	0.053721181
mrna	297	EPHB6|2051	1_featname.csv	0.053721181
mrna	298	CDC7|8317	1_featname.csv	0.053721181
mrna	299	IFRD1|3475	1_featname.csv	0.053721181
mrna	300	TTC7A|57217	1_featname.csv	0.053721181
mrna	301	CDCA8|55143	1_featname.csv	0.053721181
mrna	302	LOC100190939|100190939	1_featname.csv	0.053721181
mrna	303	TTK|7272	1_featname.csv	0.053721181
mrna	304	CHEK2|11200	1_featname.csv	0.053721181
mrna	305	SKP2|6502	1_featname.csv	0.053721181
mrna	306	RFC2|5982	1_featname.csv	0.053721181
mrna	307	CENPW|387103	1_featname.csv	0.053721181
mrna	308	CYP27C1|339761	1_featname.csv	0.053721181
mrna	309	FAM83D|81610	1_featname.csv	0.053721181
mrna	310	SH3GL3|6457	1_featname.csv	0.053721181
mrna	311	FAM72A|729533	1_featname.csv	0.053721181
mrna	312	FANCE|2178	1_featname.csv	0.053721181
mrna	313	CDK2AP1|8099	1_featname.csv	0.053721181
mrna	314	CEP55|55165	1_featname.csv	0.053721181
mrna	315	ACOX2|8309	1_featname.csv	0.053721181
mrna	316	KPNA2|3838	1_featname.csv	0.053721181
mrna	317	CHRM3|1131	1_featname.csv	0.053721181
mrna	318	CNGB1|1258	1_featname.csv	0.053721181
mrna	319	CYBRD1|79901	1_featname.csv	0.053721181
mrna	320	ACVR1B|91	1_featname.csv	0.053721181
mrna	321	FAM64A|54478	1_featname.csv	0.053721181
mrna	322	SERBP1|26135	1_featname.csv	0.053721181
mrna	323	RNF8|9025	1_featname.csv	0.053721181
mrna	324	CIRH1A|84916	1_featname.csv	0.053721181
mrna	325	RPP40|10799	1_featname.csv	0.053721181
mrna	326	SEPHS1|22929	1_featname.csv	0.053721181
mrna	327	EZH2|2146	1_featname.csv	0.053721181
mrna	328	FAM136A|84908	1_featname.csv	0.053721181
mrna	329	A2ML1|144568	1_featname.csv	0.053721181
mrna	330	KLHDC7A|127707	1_featname.csv	0.049845969
mrna	331	ACE2|59272	1_featname.csv	0.049845969
mrna	332	PTPRZ1|5803	1_featname.csv	0.049845969
mrna	333	DSC3|1825	1_featname.csv	0.049845969
mrna	334	SYNM|23336	1_featname.csv	0.0340242
mrna	335	AKR7A3|22977	1_featname.csv	0.0340242
mrna	336	CSDA|8531	1_featname.csv	0.0340242
mrna	337	CXCL1|2919	1_featname.csv	0.0340242
mrna	338	C9orf116|138162	1_featname.csv	0.0340242
mrna	339	TMC5|79838	1_featname.csv	0.0340242
mrna	340	LOC100130148|100130148	1_featname.csv	0.0340242
mrna	341	FSCN1|6624	1_featname.csv	0.0340242
mrna	342	SCN7A|6332	1_featname.csv	0.0340242
mrna	343	CYP2B7P1|1556	1_featname.csv	0.033872994
mrna	344	C20orf114|92747	1_featname.csv	0.031531532
mrna	345	LYAR|55646	1_featname.csv	0.019251638
mrna	346	KLK8|11202	1_featname.csv	0.019251638
mrna	347	KRT6B|3854	1_featname.csv	0.019251638
mrna	348	LEMD1|93273	1_featname.csv	0.019251638
mrna	349	LRRC48|83450	1_featname.csv	0.019251638
mrna	350	LY6D|8581	1_featname.csv	0.019251638
mrna	351	TTC36|143941	1_featname.csv	0.019251638
mrna	352	MIA|8190	1_featname.csv	0.019251638
mrna	353	C16orf57|79650	1_featname.csv	0.019251638
mrna	354	CNTNAP3|79937	1_featname.csv	0.019251638
mrna	355	CXCL3|2921	1_featname.csv	0.019251638
mrna	356	C1orf64|149563	1_featname.csv	0.019251638
mrna	357	KIAA0040|9674	1_featname.csv	0.019251638
mrna	358	MTHFD1L|25902	1_featname.csv	0.019251638
mrna	359	RBM38|55544	1_featname.csv	0.019251638
mrna	360	RBM28|55131	1_featname.csv	0.019251638
mrna	361	ZIC1|7545	1_featname.csv	0.019251638
mrna	362	PLOD1|5351	1_featname.csv	0.019251638
mrna	363	PAMR1|25891	1_featname.csv	0.019251638
mrna	364	SOX10|6663	1_featname.csv	0.019251638
mrna	365	SNX32|254122	1_featname.csv	0.019251638
mrna	366	FOXA1|3169	1_featname.csv	0.019251638
mrna	367	KCNK5|8645	1_featname.csv	0.019251638
mrna	368	S100B|6285	1_featname.csv	0.019251638
mrna	369	PRSS12|8492	1_featname.csv	0.019251638
mrna	370	SLC6A15|55117	1_featname.csv	0.019251638
mrna	371	RRP1B|23076	1_featname.csv	0.019251638
mrna	372	LOC145837|145837	1_featname.csv	0.016789343
mrna	373	SCUBE2|57758	1_featname.csv	0.016789343
mrna	374	AGR2|10551	1_featname.csv	0.016789343
mrna	375	MYBL2|4605	1_featname.csv	0.016789343
mrna	376	C6orf97|80129	1_featname.csv	0.016789343
mrna	377	TCAM1P|146771	1_featname.csv	0.016789343
mrna	378	SLC7A2|6542	1_featname.csv	0.014774634
mrna	379	ABTB2|25841	1_featname.csv	0.014774634
mrna	380	RNASE4|6038	1_featname.csv	0.014774634
mrna	381	ERBB4|2066	1_featname.csv	0.014774634
mrna	382	ANKMY1|51281	1_featname.csv	0.014774634
mrna	383	ANKRD30A|91074	1_featname.csv	0.014774634
mrna	384	ANKRD30B|374860	1_featname.csv	0.014774634
mrna	385	ARSG|22901	1_featname.csv	0.014774634
mrna	386	PRRT3|285368	1_featname.csv	0.014774634
mrna	387	MYH11|4629	1_featname.csv	0.014774634
mrna	388	PRKX|5613	1_featname.csv	0.014774634
mrna	389	SLC7A8|23428	1_featname.csv	0.014774634
mrna	390	POLR1E|64425	1_featname.csv	0.014774634
mrna	391	FGD3|89846	1_featname.csv	0.014774634
mrna	392	PM20D2|135293	1_featname.csv	0.014774634
mrna	393	PHYHD1|254295	1_featname.csv	0.014774634
mrna	394	PGR|5241	1_featname.csv	0.014774634
mrna	395	PGPEP1|54858	1_featname.csv	0.014774634
mrna	396	ABLIM3|22885	1_featname.csv	0.014774634
mrna	397	EVL|51466	1_featname.csv	0.014774634
mrna	398	NME5|8382	1_featname.csv	0.014774634
mrna	399	SEMA3C|10512	1_featname.csv	0.014774634
mrna	400	SEMA3B|7869	1_featname.csv	0.014774634
mrna	401	C10orf32|119032	1_featname.csv	0.014774634
mrna	402	P4HTM|54681	1_featname.csv	0.014774634
mrna	403	SPARCL1|8404	1_featname.csv	0.014774634
mrna	404	NXNL2|158046	1_featname.csv	0.014774634
mrna	405	NCAM2|4685	1_featname.csv	0.014774634
mrna	406	NAT1|9	1_featname.csv	0.014774634
mrna	407	STK32B|55351	1_featname.csv	0.014774634
mrna	408	NEK5|341676	1_featname.csv	0.014774634
mrna	409	SYBU|55638	1_featname.csv	0.014774634
mrna	410	NPNT|255743	1_featname.csv	0.014774634
mrna	411	PGLYRP2|114770	1_featname.csv	0.014774634
mrna	412	C19orf51|352909	1_featname.csv	0.014774634
mrna	413	SPRY2|10253	1_featname.csv	0.014774634
mrna	414	BYSL|705	1_featname.csv	0.014774634
mrna	415	BCAM|4059	1_featname.csv	0.014774634
mrna	416	PCSK4|54760	1_featname.csv	0.014774634
mrna	417	FAAH|2166	1_featname.csv	0.014774634
mrna	418	PGM5|5239	1_featname.csv	0.014774634
mrna	419	ABCG1|9619	1_featname.csv	0.014774634
mrna	420	BCL2|596	1_featname.csv	0.014774634
mrna	421	TCEAL7|56849	1_featname.csv	0.014774634
mrna	422	GPR77|27202	1_featname.csv	0.014774634
mrna	423	CPEB2|132864	1_featname.csv	0.014774634
mrna	424	VIPR1|7433	1_featname.csv	0.014774634
mrna	425	WNK4|65266	1_featname.csv	0.014774634
mrna	426	IGF1R|3480	1_featname.csv	0.014774634
mrna	427	ZMAT1|84460	1_featname.csv	0.014774634
mrna	428	CXXC5|51523	1_featname.csv	0.014774634
mrna	429	ZBTB4|57659	1_featname.csv	0.014774634
mrna	430	KIAA1467|57613	1_featname.csv	0.014774634
mrna	431	TPCN1|53373	1_featname.csv	0.014774634
mrna	432	KCNJ11|3767	1_featname.csv	0.014774634
mrna	433	IRS1|3667	1_featname.csv	0.014774634
mrna	434	ZNF703|80139	1_featname.csv	0.014774634
mrna	435	KDM4B|23030	1_featname.csv	0.014774634
mrna	436	MLPH|79083	1_featname.csv	0.014774634
mrna	437	C5orf53|492311	1_featname.csv	0.014774634
mrna	438	PDE9A|5152	1_featname.csv	0.014774634
mrna	439	MPP6|51678	1_featname.csv	0.014774634
mrna	440	CCDC48|79825	1_featname.csv	0.014774634
mrna	441	CROT|54677	1_featname.csv	0.014774634
mrna	442	LOC100128977|100128977	1_featname.csv	0.014774634
mrna	443	C9orf152|401546	1_featname.csv	0.014774634
mrna	444	EAPP|55837	1_featname.csv	0.014774634
mrna	445	CHAD|1101	1_featname.csv	0.014774634
mrna	446	EDA2R|60401	1_featname.csv	0.014774634
mrna	447	DNMBP|23268	1_featname.csv	0.014774634
mrna	448	MCCC2|64087	1_featname.csv	0.014774634
mrna	449	DNAH7|56171	1_featname.csv	0.014774634
mrna	450	TLE3|7090	1_featname.csv	0.014774634
mrna	451	KLHDC9|126823	1_featname.csv	0.014774634
mrna	452	CNN1|1264	1_featname.csv	0.014774634
mrna	453	GAMT|2593	1_featname.csv	0.014774634
mrna	454	MFGE8|4240	1_featname.csv	0.014774634
mrna	455	CMYA5|202333	1_featname.csv	0.014774634
mrna	456	MAPT|4137	1_featname.csv	0.014774634
mrna	457	CASC1|55259	1_featname.csv	0.014774634
mrna	458	CMBL|134147	1_featname.csv	0.014774634
mrna	459	CA12|771	1_featname.csv	0.014774634
mrna	460	KRT6C|286887	1_featname.csv	0.014774634
mrna	461	MAML3|55534	1_featname.csv	0.014774634
mrna	462	DSG1|1828	1_featname.csv	0.013867186
mrna	463	FGFBP1|9982	1_featname.csv	0.013867186
mrna	464	TFF1|7031	1_featname.csv	0.012946127
meth	1	TMEM207	2_featname.csv	0.100390456
meth	2	TM4SF18	2_featname.csv	0.08749784
meth	3	SOX21	2_featname.csv	0.08749784
meth	4	OR1J4	2_featname.csv	0.085833432
meth	5	ATP10B	2_featname.csv	0.085833432
meth	6	MIR563	2_featname.csv	0.085833432
meth	7	KRTAP3-3	2_featname.csv	0.072972819
meth	8	LOC100130264	2_featname.csv	0.072972819
meth	9	CDH26	2_featname.csv	0.072972819
meth	10	ROPN1	2_featname.csv	0.072972819
meth	11	SCUBE2	2_featname.csv	0.072972819
meth	12	CHST2	2_featname.csv	0.072972819
meth	13	RUSC2	2_featname.csv	0.072972819
meth	14	FAM177B	2_featname.csv	0.072972819
meth	15	MT1DP	2_featname.csv	0.072972819
meth	16	SLC5A12	2_featname.csv	0.072972819
meth	17	MAB21L1	2_featname.csv	0.072972819
meth	18	C10orf125	2_featname.csv	0.072972819
meth	19	GPR37L1	2_featname.csv	0.072972819
meth	20	TAS2R13	2_featname.csv	0.072972819
meth	21	OR9A4	2_featname.csv	0.072972819
meth	22	DOK5	2_featname.csv	0.072972819
meth	23	C19orf38	2_featname.csv	0.072972819
meth	24	NKAPL	2_featname.csv	0.072972819
meth	25	OR10P1	2_featname.csv	0.072972819
meth	26	PAQR9	2_featname.csv	0.072972819
meth	27	PGLYRP1	2_featname.csv	0.072972819
meth	28	MIR124-2	2_featname.csv	0.072972819
meth	29	FLJ41941	2_featname.csv	0.072972819
meth	30	PIK3C2A	2_featname.csv	0.072972819
meth	31	HSPB2	2_featname.csv	0.053721181
meth	32	C21orf15	2_featname.csv	0.0340242
meth	33	AGR2	2_featname.csv	0.0340242
meth	34	OR8A1	2_featname.csv	0.0340242
meth	35	GALT	2_featname.csv	0.0340242
meth	36	MIR645	2_featname.csv	0.0340242
meth	37	ASF1A	2_featname.csv	0.0340242
meth	38	ACSM2A	2_featname.csv	0.0340242
meth	39	HOXD11	2_featname.csv	0.0340242
meth	40	SPOCK2	2_featname.csv	0.0340242
meth	41	ZIC2	2_featname.csv	0.0340242
meth	42	PA2G4P4	2_featname.csv	0.032112252
meth	43	KRTAP3-1	2_featname.csv	0.032112252
meth	44	NEXN	2_featname.csv	0.019251638
meth	45	TLR9	2_featname.csv	0.019251638
meth	46	MIR548A2	2_featname.csv	0.019251638
meth	47	MIR100	2_featname.csv	0.019251638
meth	48	TLR1	2_featname.csv	0.019251638
meth	49	MGC16025	2_featname.csv	0.019251638
meth	50	MIR548F5	2_featname.csv	0.019251638
meth	51	TM4SF4	2_featname.csv	0.019251638
meth	52	TMC8	2_featname.csv	0.019251638
meth	53	MEIS3	2_featname.csv	0.019251638
meth	54	MIR1304	2_featname.csv	0.019251638
meth	55	TFF3	2_featname.csv	0.019251638
meth	56	TFF1	2_featname.csv	0.019251638
meth	57	MIR1280	2_featname.csv	0.019251638
meth	58	THRSP	2_featname.csv	0.019251638
meth	59	MIR181C	2_featname.csv	0.019251638
meth	60	MIR181D	2_featname.csv	0.019251638
meth	61	MIR190B	2_featname.csv	0.019251638
meth	62	FAM110B	2_featname.csv	0.019251638
meth	63	SCNN1A	2_featname.csv	0.019251638
meth	64	DHX40P	2_featname.csv	0.019251638
meth	65	DENND5B	2_featname.csv	0.019251638
meth	66	ATP8B1	2_featname.csv	0.019251638
meth	67	C12orf34	2_featname.csv	0.019251638
meth	68	C9	2_featname.csv	0.019251638
meth	69	CORO2A	2_featname.csv	0.019251638
meth	70	C8ORFK29	2_featname.csv	0.019251638
meth	71	CPA6	2_featname.csv	0.019251638
meth	72	NFAM1	2_featname.csv	0.019251638
meth	73	KIAA1529	2_featname.csv	0.019251638
meth	74	NCRNA00203	2_featname.csv	0.019251638
meth	75	UGT2B11	2_featname.csv	0.019251638
meth	76	LMOD3	2_featname.csv	0.019251638
meth	77	LHX1	2_featname.csv	0.019251638
meth	78	NHLRC4	2_featname.csv	0.019251638
meth	79	LGALS2	2_featname.csv	0.019251638
meth	80	KCNRG	2_featname.csv	0.019251638
meth	81	KCTD3	2_featname.csv	0.019251638
meth	82	KIAA1147	2_featname.csv	0.019251638
meth	83	ARHGEF2	2_featname.csv	0.019251638
meth	84	KLHDC9	2_featname.csv	0.019251638
meth	85	KRT18	2_featname.csv	0.019251638
meth	86	KRT4	2_featname.csv	0.019251638
meth	87	UPK3B	2_featname.csv	0.019251638
meth	88	LEMD1	2_featname.csv	0.019251638
meth	89	TACC1	2_featname.csv	0.019251638
meth	90	UBE2R2	2_featname.csv	0.019251638
meth	91	MAG	2_featname.csv	0.019251638
meth	92	MIR921	2_featname.csv	0.019251638
meth	93	MLPH	2_featname.csv	0.019251638
meth	94	MORN3	2_featname.csv	0.019251638
meth	95	TCAM1	2_featname.csv	0.019251638
meth	96	TBX19	2_featname.csv	0.019251638
meth	97	MUC1	2_featname.csv	0.019251638
meth	98	MYO1D	2_featname.csv	0.019251638
meth	99	MYT1	2_featname.csv	0.019251638
meth	100	TAL2	2_featname.csv	0.019251638
meth	101	NBEA	2_featname.csv	0.019251638
meth	102	CMBL	2_featname.csv	0.019251638
meth	103	CHI3L2	2_featname.csv	0.019251638
meth	104	ARHGEF1	2_featname.csv	0.019251638
meth	105	C4orf51	2_featname.csv	0.019251638
meth	106	C2orf58	2_featname.csv	0.019251638
meth	107	C2orf61	2_featname.csv	0.019251638
meth	108	CYP26B1	2_featname.csv	0.019251638
meth	109	DCTN1	2_featname.csv	0.019251638
meth	110	ABCC11	2_featname.csv	0.019251638
meth	111	C3orf42	2_featname.csv	0.019251638
meth	112	CYP2A13	2_featname.csv	0.019251638
meth	113	F2R	2_featname.csv	0.019251638
meth	114	C3orf32	2_featname.csv	0.019251638
meth	115	CYP2A6	2_featname.csv	0.019251638
meth	116	CX3CL1	2_featname.csv	0.019251638
meth	117	BIN2	2_featname.csv	0.019251638
meth	118	ADCY3	2_featname.csv	0.019251638
meth	119	ABHD3	2_featname.csv	0.019251638
meth	120	CYP2A7	2_featname.csv	0.019251638
meth	121	ADCY4	2_featname.csv	0.019251638
meth	122	CSTT	2_featname.csv	0.019251638
meth	123	C21orf82	2_featname.csv	0.019251638
meth	124	C20orf95	2_featname.csv	0.019251638
meth	125	AGR3	2_featname.csv	0.019251638
meth	126	C1orf201	2_featname.csv	0.019251638
meth	127	CT62	2_featname.csv	0.019251638
meth	128	ALDH5A1	2_featname.csv	0.019251638
meth	129	CRYBB1	2_featname.csv	0.019251638
meth	130	AHSG	2_featname.csv	0.019251638
meth	131	AKNAD1	2_featname.csv	0.019251638
meth	132	DNM3	2_featname.csv	0.019251638
meth	133	CXCR6	2_featname.csv	0.019251638
meth	134	ARHGAP10	2_featname.csv	0.019251638
meth	135	BPI	2_featname.csv	0.019251638
meth	136	APOBEC4	2_featname.csv	0.019251638
meth	137	C7orf29	2_featname.csv	0.019251638
meth	138	ANKS1B	2_featname.csv	0.019251638
meth	139	C1QL1	2_featname.csv	0.019251638
meth	140	C10orf90	2_featname.csv	0.019251638
meth	141	C10orf81	2_featname.csv	0.019251638
meth	142	CD200R1	2_featname.csv	0.019251638
meth	143	CAV2	2_featname.csv	0.019251638
meth	144	BCL10	2_featname.csv	0.019251638
meth	145	CD8A	2_featname.csv	0.019251638
meth	146	EHD1	2_featname.csv	0.019251638
meth	147	DLX2	2_featname.csv	0.019251638
meth	148	BPIL1	2_featname.csv	0.019251638
meth	149	F2	2_featname.csv	0.019251638
meth	150	BCAS1	2_featname.csv	0.019251638
meth	151	CLIC6	2_featname.csv	0.019251638
meth	152	BCAN	2_featname.csv	0.019251638
meth	153	DHX58	2_featname.csv	0.019251638
meth	154	LOX	2_featname.csv	0.019251638
meth	155	CLDN25	2_featname.csv	0.019251638
meth	156	BARD1	2_featname.csv	0.019251638
meth	157	C3orf16	2_featname.csv	0.019251638
meth	158	CLIC3	2_featname.csv	0.019251638
meth	159	ANKRD53	2_featname.csv	0.019251638
meth	160	EPS8L1	2_featname.csv	0.019251638
meth	161	DAPK1	2_featname.csv	0.019251638
meth	162	TRABD	2_featname.csv	0.019251638
meth	163	BLID	2_featname.csv	0.019251638
meth	164	LOC728276	2_featname.csv	0.019251638
meth	165	PROM1	2_featname.csv	0.019251638
meth	166	HLA-E	2_featname.csv	0.019251638
meth	167	ZP4	2_featname.csv	0.019251638
meth	168	HIGD1A	2_featname.csv	0.019251638
meth	169	HIF3A	2_featname.csv	0.019251638
meth	170	ZSWIM2	2_featname.csv	0.019251638
meth	171	HDAC7	2_featname.csv	0.019251638
meth	172	ZBTB43	2_featname.csv	0.019251638
meth	173	HCLS1	2_featname.csv	0.019251638
meth	174	GPRIN2	2_featname.csv	0.019251638
meth	175	TMPRSS2	2_featname.csv	0.019251638
meth	176	KAAG1	2_featname.csv	0.019251638
meth	177	PDCD4	2_featname.csv	0.019251638
meth	178	SNORD93	2_featname.csv	0.019251638
meth	179	SNORD82	2_featname.csv	0.019251638
meth	180	PDLIM3	2_featname.csv	0.019251638
meth	181	SNORD21	2_featname.csv	0.019251638
meth	182	PGLYRP2	2_featname.csv	0.019251638
meth	183	PISRT1	2_featname.csv	0.019251638
meth	184	PLA2G4C	2_featname.csv	0.019251638
meth	185	SNORA5B	2_featname.csv	0.019251638
meth	186	SNORA42	2_featname.csv	0.019251638
meth	187	POU3F3	2_featname.csv	0.019251638
meth	188	SNAR-C1	2_featname.csv	0.019251638
meth	189	PPAN-P2RY11	2_featname.csv	0.019251638
meth	190	PRAM1	2_featname.csv	0.019251638
meth	191	SLMO1	2_featname.csv	0.019251638
meth	192	SNRPF	2_featname.csv	0.019251638
meth	193	GPR109A	2_featname.csv	0.019251638
meth	194	HLA-F	2_featname.csv	0.019251638
meth	195	HPX	2_featname.csv	0.019251638
meth	196	FBRSL1	2_featname.csv	0.019251638
meth	197	FRMPD1	2_featname.csv	0.019251638
meth	198	LOC727677	2_featname.csv	0.019251638
meth	199	FOXG1	2_featname.csv	0.019251638
meth	200	FOXD3	2_featname.csv	0.019251638
meth	201	FOLR2	2_featname.csv	0.019251638
meth	202	ITGA4	2_featname.csv	0.019251638
meth	203	FLJ42627	2_featname.csv	0.019251638
meth	204	FLJ41856	2_featname.csv	0.019251638
meth	205	ZFP106	2_featname.csv	0.019251638
meth	206	FLJ14107	2_featname.csv	0.019251638
meth	207	FYCO1	2_featname.csv	0.019251638
meth	208	FGF19	2_featname.csv	0.019251638
meth	209	FAM57A	2_featname.csv	0.019251638
meth	210	ID4	2_featname.csv	0.019251638
meth	211	ITPKB	2_featname.csv	0.019251638
meth	212	FAM198B	2_featname.csv	0.019251638
meth	213	FAM118A	2_featname.csv	0.019251638
meth	214	FUT7	2_featname.csv	0.019251638
meth	215	GAS1	2_featname.csv	0.019251638
meth	216	ZNF609	2_featname.csv	0.019251638
meth	217	IL20	2_featname.csv	0.019251638
meth	218	IL12RB1	2_featname.csv	0.019251638
meth	219	ZMIZ2	2_featname.csv	0.019251638
meth	220	IGFALS	2_featname.csv	0.019251638
meth	221	ZNF320	2_featname.csv	0.019251638
meth	222	IFI35	2_featname.csv	0.019251638
meth	223	PDCD1LG2	2_featname.csv	0.019251638
meth	224	FCGR2B	2_featname.csv	0.019251638
meth	225	PCDHB8	2_featname.csv	0.019251638
meth	226	RIMBP3B	2_featname.csv	0.019251638
meth	227	REP15	2_featname.csv	0.019251638
meth	228	SLC4A11	2_featname.csv	0.019251638
meth	229	PTH2R	2_featname.csv	0.019251638
meth	230	SLC26A1	2_featname.csv	0.019251638
meth	231	RALB	2_featname.csv	0.019251638
meth	232	SLC22A2	2_featname.csv	0.019251638
meth	233	RANBP3L	2_featname.csv	0.019251638
meth	234	SLC10A4	2_featname.csv	0.019251638
meth	235	RASSF1	2_featname.csv	0.019251638
meth	236	RASSF4	2_featname.csv	0.019251638
meth	237	RBP2	2_featname.csv	0.019251638
meth	238	RECK	2_featname.csv	0.019251638
meth	239	SIRPD	2_featname.csv	0.019251638
meth	240	ST8SIA1	2_featname.csv	0.019251638
meth	241	NPFFR1	2_featname.csv	0.019251638
meth	242	NKAIN1	2_featname.csv	0.019251638
meth	243	UBAC2	2_featname.csv	0.019251638
meth	244	LOC100128675	2_featname.csv	0.019251638
meth	245	LOC100129637	2_featname.csv	0.019251638
meth	246	LOC100130331	2_featname.csv	0.019251638
meth	247	LOC145837	2_featname.csv	0.019251638
meth	248	LOC282997	2_featname.csv	0.019251638
meth	249	LOC284233	2_featname.csv	0.019251638
meth	250	LOC400804	2_featname.csv	0.019251638
meth	251	NR2F6	2_featname.csv	0.019251638
meth	252	LOC440335	2_featname.csv	0.019251638
meth	253	LOC645638	2_featname.csv	0.019251638
meth	254	RET	2_featname.csv	0.019251638
meth	255	LOC339524	2_featname.csv	0.019251638
meth	256	SAMD8	2_featname.csv	0.019251638
meth	257	PRR5L	2_featname.csv	0.019251638
meth	258	A2LD1	2_featname.csv	0.019251638
meth	259	OR11H6	2_featname.csv	0.019251638
meth	260	S1PR4	2_featname.csv	0.019251638
meth	261	OR2S2	2_featname.csv	0.019251638
meth	262	SPATA13	2_featname.csv	0.019251638
meth	263	OR52B6	2_featname.csv	0.019251638
meth	264	SPARCL1	2_featname.csv	0.019251638
meth	265	OSM	2_featname.csv	0.019251638
meth	266	OTOS	2_featname.csv	0.019251638
meth	267	P2RY11	2_featname.csv	0.019251638
meth	268	PCDHB12	2_featname.csv	0.019251638
meth	269	PROKR2	2_featname.csv	0.019251638
meth	270	ODF1	2_featname.csv	0.019251638
meth	271	RFESD	2_featname.csv	0.019251638
meth	272	RPS6KL1	2_featname.csv	0.019251638
meth	273	RIPK4	2_featname.csv	0.019251638
meth	274	RLBP1	2_featname.csv	0.019251638
meth	275	SFRS5	2_featname.csv	0.019251638
meth	276	S100A9	2_featname.csv	0.019251638
meth	277	RNF133	2_featname.csv	0.019251638
meth	278	SERPINB12	2_featname.csv	0.019251638
meth	279	SERPINA5	2_featname.csv	0.019251638
meth	280	SERPINA13	2_featname.csv	0.019251638
meth	281	S100A4	2_featname.csv	0.019251638
meth	282	12-Sep	2_featname.csv	0.019251638
meth	283	IL23A	2_featname.csv	0.014774634
meth	284	LOC285692	2_featname.csv	0.014774634
meth	285	C8B	2_featname.csv	0.013867186
meth	286	C5orf39	2_featname.csv	0.012946127
meth	287	KRT17	2_featname.csv	0.012946127
meth	288	CRISP2	2_featname.csv	0.012946127
meth	289	BASE	2_featname.csv	0.012946127
meth	290	C11orf34	2_featname.csv	0.012946127
meth	291	ZNF454	2_featname.csv	0.012946127
meth	292	SCGB3A1	2_featname.csv	0.012946127
meth	293	MIR128-1	2_featname.csv	0.012946127
meth	294	ARHGAP28	2_featname.csv	0.008931771
mirna	1	hsa-mir-1180	3_featname.csv	0.21953086
mirna	2	hsa-mir-149	3_featname.csv	0.201522742
mirna	3	hsa-mir-1307	3_featname.csv	0.163068405
mirna	4	hsa-mir-338	3_featname.csv	0.163068405
mirna	5	hsa-mir-93	3_featname.csv	0.163068405
mirna	6	hsa-mir-2355	3_featname.csv	0.163068405
mirna	7	hsa-mir-16-2	3_featname.csv	0.141493965
mirna	8	hsa-mir-15b	3_featname.csv	0.141493965
mirna	9	hsa-mir-210	3_featname.csv	0.141493965
mirna	10	hsa-mir-130b	3_featname.csv	0.141493965
mirna	11	hsa-mir-22	3_featname.csv	0.138850069
mirna	12	hsa-mir-143	3_featname.csv	0.135429721
mirna	13	hsa-mir-184	3_featname.csv	0.126371993
mirna	14	hsa-mir-205	3_featname.csv	0.114238635
mirna	15	hsa-mir-193b	3_featname.csv	0.111077418
mirna	16	hsa-let-7c	3_featname.csv	0.110644564
mirna	17	hsa-mir-135b	3_featname.csv	0.091478439
mirna	18	hsa-mir-9-2	3_featname.csv	0.091478439
mirna	19	hsa-mir-148a	3_featname.csv	0.091478439
mirna	20	hsa-mir-224	3_featname.csv	0.091478439
mirna	21	hsa-mir-203	3_featname.csv	0.091478439
mirna	22	hsa-mir-9-1	3_featname.csv	0.091478439
mirna	23	hsa-mir-223	3_featname.csv	0.091478439
mirna	24	hsa-mir-484	3_featname.csv	0.08796588
mirna	25	hsa-mir-19a	3_featname.csv	0.087491039
mirna	26	hsa-mir-335	3_featname.csv	0.083671948
mirna	27	hsa-mir-190b	3_featname.csv	0.072992693
mirna	28	hsa-mir-2115	3_featname.csv	0.072992693
mirna	29	hsa-mir-652	3_featname.csv	0.068248274
mirna	30	hsa-mir-30a	3_featname.csv	0.068248274
mirna	31	hsa-mir-615	3_featname.csv	0.056530424
mirna	32	hsa-mir-92a-2	3_featname.csv	0.055182393
mirna	33	hsa-mir-3065	3_featname.csv	0.053721181
mirna	34	hsa-mir-140	3_featname.csv	0.050968568
mirna	35	hsa-mir-375	3_featname.csv	0.049845969
mirna	36	hsa-mir-455	3_featname.csv	0.038004799
mirna	37	hsa-mir-187	3_featname.csv	0.038004799
mirna	38	hsa-mir-146b	3_featname.csv	0.038004799
mirna	39	hsa-mir-193a	3_featname.csv	0.037174275
mirna	40	hsa-mir-423	3_featname.csv	0.03296045
mirna	41	hsa-mir-378	3_featname.csv	0.030342785
mirna	42	hsa-mir-16-1	3_featname.csv	0.030342785
mirna	43	hsa-mir-106b	3_featname.csv	0.030342785
mirna	44	hsa-mir-20b	3_featname.csv	0.030342785
mirna	45	hsa-mir-25	3_featname.csv	0.029331912
mirna	46	hsa-mir-99a	3_featname.csv	0.028728788
mirna	47	hsa-mir-511-2	3_featname.csv	0.028728788
mirna	48	hsa-let-7i	3_featname.csv	0.028728788
mirna	49	hsa-mir-3676	3_featname.csv	0.028728788
mirna	50	hsa-mir-200c	3_featname.csv	0.027748292
mirna	51	hsa-mir-532	3_featname.csv	0.026729592
mirna	52	hsa-mir-324	3_featname.csv	0.025058672
mirna	53	hsa-mir-1274b	3_featname.csv	0.025058672
mirna	54	hsa-mir-152	3_featname.csv	0.025058672
mirna	55	hsa-mir-3934	3_featname.csv	0.025058672
mirna	56	hsa-mir-155	3_featname.csv	0.025058672
mirna	57	hsa-mir-452	3_featname.csv	0.025058672
mirna	58	hsa-mir-17	3_featname.csv	0.023230165
mirna	59	hsa-mir-222	3_featname.csv	0.023230165
mirna	60	hsa-mir-183	3_featname.csv	0.023230165
mirna	61	hsa-mir-24-2	3_featname.csv	0.023230165
mirna	62	hsa-mir-20a	3_featname.csv	0.023230165
mirna	63	hsa-mir-153-1	3_featname.csv	0.023230165
mirna	64	hsa-mir-28	3_featname.csv	0.023230165
mirna	65	hsa-mir-27a	3_featname.csv	0.023230165
mirna	66	hsa-mir-181b-1	3_featname.csv	0.023230165
mirna	67	hsa-mir-138-1	3_featname.csv	0.023230165
mirna	68	hsa-mir-18a	3_featname.csv	0.023230165
mirna	69	hsa-mir-1301	3_featname.csv	0.023230165
mirna	70	hsa-mir-301a	3_featname.csv	0.023230165
mirna	71	hsa-let-7f-2	3_featname.csv	0.023230165
mirna	72	hsa-mir-1254	3_featname.csv	0.023230165
mirna	73	hsa-mir-19b-1	3_featname.csv	0.023230165
mirna	74	hsa-mir-23b	3_featname.csv	0.023230165
mirna	75	hsa-mir-30e	3_featname.csv	0.023230165
mirna	76	hsa-mir-21	3_featname.csv	0.023230165
mirna	77	hsa-mir-301b	3_featname.csv	0.023230165
mirna	78	hsa-mir-135a-1	3_featname.csv	0.023230165
mirna	79	hsa-mir-181a-2	3_featname.csv	0.023230165
mirna	80	hsa-mir-142	3_featname.csv	0.023230165
mirna	81	hsa-mir-3614	3_featname.csv	0.023230165
mirna	82	hsa-mir-23a	3_featname.csv	0.023230165
mirna	83	hsa-mir-590	3_featname.csv	0.023230165
mirna	84	hsa-mir-4326	3_featname.csv	0.023230165
mirna	85	hsa-mir-934	3_featname.csv	0.023230165
mirna	86	hsa-mir-942	3_featname.csv	0.023230165
mirna	87	hsa-mir-99b	3_featname.csv	0.023230165
mirna	88	hsa-mir-3613	3_featname.csv	0.023230165
mirna	89	hsa-mir-340	3_featname.csv	0.023230165
mirna	90	hsa-mir-937	3_featname.csv	0.023230165
mirna	91	hsa-mir-3677	3_featname.csv	0.023230165
mirna	92	hsa-mir-92a-1	3_featname.csv	0.023230165
mirna	93	hsa-mir-551a	3_featname.csv	0.023230165
mirna	94	hsa-mir-877	3_featname.csv	0.023230165
mirna	95	hsa-mir-766	3_featname.csv	0.023230165
mirna	96	hsa-mir-577	3_featname.csv	0.023230165
mirna	97	hsa-mir-582	3_featname.csv	0.023230165
mirna	98	hsa-mir-891a	3_featname.csv	0.023230165
mirna	99	hsa-mir-500a	3_featname.csv	0.023230165
mirna	100	hsa-mir-660	3_featname.csv	0.023230165
mirna	101	hsa-mir-501	3_featname.csv	0.023230165
mirna	102	hsa-mir-589	3_featname.csv	0.023230165
mirna	103	hsa-mir-503	3_featname.csv	0.023230165
mirna	104	hsa-mir-182	3_featname.csv	0.019251638
mirna	105	hsa-mir-505	3_featname.csv	0.014774634
mirna	106	hsa-mir-451	3_featname.csv	0.014774634
mirna	107	hsa-mir-491	3_featname.csv	0.014774634
mirna	108	hsa-mir-584	3_featname.csv	0.014774634
mirna	109	hsa-mir-181d	3_featname.csv	0.014774634
mirna	110	hsa-mir-1269	3_featname.csv	0.014774634
mirna	111	hsa-mir-429	3_featname.csv	0.014774634
mirna	112	hsa-mir-125b-1	3_featname.csv	0.014774634
mirna	113	hsa-mir-454	3_featname.csv	0.006515842
mirna	114	hsa-mir-1296	3_featname.csv	0.006515842
mirna	115	hsa-mir-199b	3_featname.csv	0.006515842
mirna	116	hsa-mir-511-1	3_featname.csv	0.006515842
mirna	117	hsa-mir-331	3_featname.csv	0.006515842
mirna	118	hsa-mir-296	3_featname.csv	0.006515842
mirna	119	hsa-mir-92b	3_featname.csv	0.006515842
mirna	120	hsa-mir-497	3_featname.csv	0.006515842
mirna	121	hsa-mir-107	3_featname.csv	0.006515842
mirna	122	hsa-mir-200b	3_featname.csv	0.006515842
mirna	123	hsa-mir-363	3_featname.csv	0.006515842
mirna	124	hsa-mir-27b	3_featname.csv	0.006515842
mirna	125	hsa-mir-1287	3_featname.csv	0.006515842
mirna	126	hsa-mir-379	3_featname.csv	0.006515842
mirna	127	hsa-mir-141	3_featname.csv	0.006515842
mirna	128	hsa-mir-1245	3_featname.csv	0.006515842
mirna	129	hsa-mir-30b	3_featname.csv	0.001610834
mirna	130	hsa-mir-3130-1	3_featname.csv	0.001610834
mirna	131	hsa-mir-136	3_featname.csv	0.001610834
mirna	132	hsa-mir-95	3_featname.csv	0.001610834
mirna	133	hsa-mir-199a-2	3_featname.csv	0.000452536
mirna	134	hsa-mir-145	3_featname.csv	0.000452536
mirna	135	hsa-mir-425	3_featname.csv	0.000452536
mirna	136	hsa-mir-1247	3_featname.csv	0.000452536
