# Supplementary material for: A Graph-Based Deep Learning Framework with Gating and Omics-Linked Attention for Multi-Omics Integration and Biomarker Discovery
Source: Biology (Basel). 2025 Dec 10;14(12):1764. doi: 10.3390/biology14121764 (PMC12731160; doi:10.3390/biology14121764)
Supplement: Supplementary file 1 [file biology-14-01764-s001.zip › (Table S7)Enrichment Result.csv]

Description	PARENT_GO	LogP	Enrichment	Z-score	#GeneInGO	#GeneInGOAndHitList	%InGO	STDV %InGO	Log(q-value)
mitotic cell cycle	19_GO:0009987 cellular process	-29	6.3	16	598	58	12	1.5	-24
mitotic cell cycle process	19_GO:0009987 cellular process	-28	6.8	17	518	54	12	1.5	-24
cell division	19_GO:0009987 cellular process	-21	5.7	14	529	46	9.9	1.4	-17
chromosome segregation	19_GO:0009987 cellular process	-17	6.5	13	343	34	7.3	1.2	-14
Cell cycle		-16	9.9	14	158	24	5.2	1	-13
nuclear chromosome segregation	19_GO:0009987 cellular process	-16	7.6	13	239	28	6	1.1	-13
mitotic nuclear division	19_GO:0009987 cellular process	-16	9.1	13	172	24	5.2	1	-12
mitotic sister chromatid segregation	19_GO:0009987 cellular process	-15	9.9	13	145	22	4.7	0.99	-12
nuclear division	19_GO:0009987 cellular process	-15	6.1	12	329	31	6.7	1.2	-12
mitotic spindle organization	19_GO:0009987 cellular process	-15	12	14	101	19	4.1	0.92	-12
sister chromatid segregation	19_GO:0009987 cellular process	-15	9.6	13	149	22	4.7	0.99	-12
chromosome organization	19_GO:0009987 cellular process	-14	5	11	453	35	7.5	1.2	-11
organelle fission	19_GO:0009987 cellular process	-14	5.6	11	359	31	6.7	1.2	-11
spindle organization	19_GO:0009987 cellular process	-14	8.3	12	172	22	4.7	0.99	-11
microtubule cytoskeleton organization involved in mitosis	19_GO:0009987 cellular process	-14	9.6	13	136	20	4.3	0.94	-11
regulation of mitotic cell cycle	19_GO:0050789 regulation of biological process	-13	4.5	10	527	36	7.8	1.2	-10
cell cycle phase transition	19_GO:0009987 cellular process	-13	8.3	12	165	21	4.5	0.97	-9.9
mitotic cell cycle phase transition	19_GO:0009987 cellular process	-13	8.5	12	153	20	4.3	0.94	-9.6
regulation of mitotic cell cycle phase transition	19_GO:0050789 regulation of biological process	-12	5.3	10	357	29	6.2	1.1	-9.5
regulation of cell cycle phase transition	19_GO:0050789 regulation of biological process	-12	4.6	9.8	468	33	7.1	1.2	-9.5
cell cycle G2/M phase transition	19_GO:0009987 cellular process	-11	15	13	58	13	2.8	0.77	-8.6
mitotic cell cycle checkpoint signaling	19_GO:0048519 negative regulation of biological process	-10	8.9	11	117	16	3.4	0.85	-7.6
negative regulation of mitotic cell cycle	19_GO:0048519 negative regulation of biological process	-10	6.1	9.5	226	21	4.5	0.97	-7.4
regulation of cell cycle process	19_GO:0050789 regulation of biological process	-10	3.3	8	775	39	8.4	1.3	-7.2
regulation of G2/M transition of mitotic cell cycle	19_GO:0050789 regulation of biological process	-9.9	9	10	109	15	3.2	0.82	-7.1
regulation of chromosome separation	19_GO:0050789 regulation of biological process	-9.9	11	11	76	13	2.8	0.77	-7.1
microtubule cytoskeleton organization	19_GO:0009987 cellular process	-9.6	3.6	8.1	590	33	7.1	1.2	-6.9
regulation of chromosome segregation	19_GO:0050789 regulation of biological process	-9.5	7.8	9.8	134	16	3.4	0.85	-6.8
cell cycle checkpoint signaling	19_GO:0048519 negative regulation of biological process	-9.5	7.1	9.6	155	17	3.7	0.87	-6.8
mitotic spindle assembly	19_GO:0009987 cellular process	-9.5	14	12	52	11	2.4	0.71	-6.8
G2/M transition of mitotic cell cycle	19_GO:0009987 cellular process	-9.4	14	11	53	11	2.4	0.71	-6.7
positive regulation of cell cycle process	19_GO:0048518 positive regulation of biological process	-9.3	5.1	8.7	279	22	4.7	0.99	-6.6
regulation of cell cycle G2/M phase transition	19_GO:0050789 regulation of biological process	-9.2	8	9.7	122	15	3.2	0.82	-6.5
morphogenesis of an epithelium	19_GO:0032502 developmental process	-9.1	3.9	8	488	29	6.2	1.1	-6.5
spindle assembly	19_GO:0009987 cellular process	-9.1	8.7	9.9	105	14	3	0.79	-6.4
DNA metabolic process	19_GO:0009987 cellular process	-9	3.2	7.6	762	37	8	1.3	-6.4
positive regulation of cell cycle	19_GO:0048518 positive regulation of biological process	-8.9	4.5	8.1	350	24	5.2	1	-6.3
negative regulation of cell cycle phase transition	19_GO:0048519 negative regulation of biological process	-8.8	5.4	8.5	243	20	4.3	0.94	-6.2
regulation of chromosome organization	19_GO:0050789 regulation of biological process	-8.8	5.3	8.5	244	20	4.3	0.94	-6.2
regulation of mitotic metaphase/anaphase transition	19_GO:0050789 regulation of biological process	-8.8	9.2	9.8	92	13	2.8	0.77	-6.2
regulation of mitotic sister chromatid separation	19_GO:0050789 regulation of biological process	-8.7	12	10	61	11	2.4	0.71	-6.1
negative regulation of mitotic cell cycle phase transition	19_GO:0048519 negative regulation of biological process	-8.6	6.3	8.8	177	17	3.7	0.87	-6.1
regulation of metaphase/anaphase transition of cell cycle	19_GO:0050789 regulation of biological process	-8.6	8.9	9.6	95	13	2.8	0.77	-6.1
membraneless organelle assembly	19_GO:0009987 cellular process	-8.4	4.2	7.8	372	24	5.2	1	-5.8
mitotic spindle midzone assembly	19_GO:0009987 cellular process	-8.3	36	14	11	6	1.3	0.52	-5.7
mitotic spindle elongation	19_GO:0009987 cellular process	-8.3	36	14	11	6	1.3	0.52	-5.7
positive regulation of cell cycle phase transition	19_GO:0048518 positive regulation of biological process	-8	7.2	8.8	126	14	3	0.79	-5.5
regulation of sister chromatid segregation	19_GO:0050789 regulation of biological process	-8	7.9	8.9	107	13	2.8	0.77	-5.5
regulation of mitotic sister chromatid segregation	19_GO:0050789 regulation of biological process	-7.8	11	9.8	57	10	2.2	0.67	-5.3
spindle elongation	19_GO:0009987 cellular process	-7.7	30	13	13	6	1.3	0.52	-5.2
negative regulation of cell cycle	19_GO:0048519 negative regulation of biological process	-7.6	4	7.3	375	23	5	1	-5.2
tissue morphogenesis	19_GO:0032502 developmental process	-7.6	3.2	6.9	608	30	6.5	1.1	-5.1
DNA replication	19_GO:0009987 cellular process	-7.5	5.3	7.8	209	17	3.7	0.87	-5.1
epithelial tube morphogenesis	19_GO:0032502 developmental process	-7.5	4.3	7.4	320	21	4.5	0.97	-5.1
spindle midzone assembly	19_GO:0009987 cellular process	-7.5	28	13	14	6	1.3	0.52	-5
negative regulation of cell cycle process	19_GO:0048519 negative regulation of biological process	-7.5	4.4	7.4	293	20	4.3	0.94	-5
regulation of mitotic nuclear division	19_GO:0050789 regulation of biological process	-7.4	7.1	8.3	119	13	2.8	0.77	-5
chordate embryonic development	19_GO:0032502 developmental process	-7.4	3	6.7	694	32	6.9	1.2	-5
cell population proliferation	19_GO:0009987 cellular process	-7.1	2.9	6.5	749	33	7.1	1.2	-4.7
embryo development ending in birth or egg hatching	19_GO:0032502 developmental process	-7.1	2.9	6.5	713	32	6.9	1.2	-4.7
growth	19_GO:0040007 growth	-7.1	3.5	6.8	468	25	5.4	1	-4.7
developmental growth	19_GO:0040007 growth	-7.1	3.5	6.8	468	25	5.4	1	-4.7
negative regulation of mitotic nuclear division	19_GO:0048519 negative regulation of biological process	-6.8	13	9.5	40	8	1.7	0.6	-4.5
positive regulation of mitotic cell cycle	19_GO:0048518 positive regulation of biological process	-6.6	6.1	7.6	138	13	2.8	0.77	-4.3
mitotic metaphase chromosome alignment	19_GO:0051179 localization	-6.6	9.9	8.6	59	9	1.9	0.64	-4.2
spindle assembly checkpoint signaling	19_GO:0048519 negative regulation of biological process	-6.5	15	9.7	30	7	1.5	0.57	-4.2
positive regulation of chromosome segregation	19_GO:0048518 positive regulation of biological process	-6.5	15	9.7	30	7	1.5	0.57	-4.2
mitotic spindle checkpoint signaling	19_GO:0048519 negative regulation of biological process	-6.5	15	9.7	30	7	1.5	0.57	-4.2
mitotic spindle assembly checkpoint signaling	19_GO:0048519 negative regulation of biological process	-6.5	15	9.7	30	7	1.5	0.57	-4.2
gland development	19_GO:0032502 developmental process	-6.5	3.5	6.5	431	23	5	1	-4.2
spindle checkpoint signaling	19_GO:0048519 negative regulation of biological process	-6.4	15	9.5	31	7	1.5	0.57	-4.1
establishment of chromosome localization	19_GO:0051179 localization	-6.4	7.2	7.7	100	11	2.4	0.71	-4.1
regulation of nuclear division	19_GO:0050789 regulation of biological process	-6.3	5.8	7.2	147	13	2.8	0.77	-4
negative regulation of nuclear division	19_GO:0048519 negative regulation of biological process	-6.3	11	8.6	47	8	1.7	0.6	-4
negative regulation of mitotic sister chromatid separation	19_GO:0048519 negative regulation of biological process	-6.2	14	9.2	33	7	1.5	0.57	-4
positive regulation of chromosome separation	19_GO:0048518 positive regulation of biological process	-6.2	14	9.2	33	7	1.5	0.57	-4
negative regulation of mitotic metaphase/anaphase transition	19_GO:0048519 negative regulation of biological process	-6.2	14	9.2	33	7	1.5	0.57	-4
negative regulation of mitotic sister chromatid segregation	19_GO:0048519 negative regulation of biological process	-6.2	14	9.2	33	7	1.5	0.57	-4
negative regulation of sister chromatid segregation	19_GO:0048519 negative regulation of biological process	-6.2	14	9.2	33	7	1.5	0.57	-4
tube morphogenesis	19_GO:0032502 developmental process	-6.2	2.8	5.9	705	30	6.5	1.1	-3.9
positive regulation of mitotic cell cycle phase transition	19_GO:0048518 positive regulation of biological process	-6.2	6.8	7.5	105	11	2.4	0.71	-3.9
G1/S transition of mitotic cell cycle	19_GO:0009987 cellular process	-6.1	7.7	7.7	85	10	2.2	0.67	-3.9
regeneration	19_GO:0032502 developmental process	-6.1	5.5	7	153	13	2.8	0.77	-3.9
negative regulation of chromosome separation	19_GO:0048519 negative regulation of biological process	-6.1	13	8.9	35	7	1.5	0.57	-3.8
negative regulation of metaphase/anaphase transition of cell cycle	19_GO:0048519 negative regulation of biological process	-6.1	13	8.9	35	7	1.5	0.57	-3.8
chromosome localization	19_GO:0051179 localization	-6	6.6	7.3	108	11	2.4	0.71	-3.8
metaphase chromosome alignment	19_GO:0051179 localization	-6	7.5	7.6	87	10	2.2	0.67	-3.8
cell cycle G1/S phase transition	19_GO:0009987 cellular process	-6	7.5	7.6	87	10	2.2	0.67	-3.8
regulation of DNA metabolic process	19_GO:0050789 regulation of biological process	-6	3.1	6	498	24	5.2	1	-3.8
development of primary sexual characteristics	19_GO:0022414 reproductive process	-6	4.4	6.5	239	16	3.4	0.85	-3.8
negative regulation of chromosome segregation	19_GO:0048519 negative regulation of biological process	-6	13	8.7	36	7	1.5	0.57	-3.7
neuron projection development	19_GO:0032502 developmental process	-5.9	2.7	5.7	733	30	6.5	1.1	-3.6
kidney development	19_GO:0032502 developmental process	-5.8	3.8	6.2	306	18	3.9	0.9	-3.6
positive regulation of intracellular estrogen receptor signaling pathway	19_GO:0048518 positive regulation of biological process	-5.8	23	10	14	5	1.1	0.48	-3.6
reproductive structure development	19_GO:0022414 reproductive process	-5.8	3.8	6.2	307	18	3.9	0.9	-3.6
mitotic cytokinesis	19_GO:0009987 cellular process	-5.8	7.1	7.3	92	10	2.2	0.67	-3.6
Oocyte meiosis		-5.8	5.6	6.8	139	12	2.6	0.74	-3.6
mitotic DNA integrity checkpoint signaling	19_GO:0048519 negative regulation of biological process	-5.8	8	7.5	73	9	1.9	0.64	-3.6
negative regulation of G2/M transition of mitotic cell cycle	19_GO:0048519 negative regulation of biological process	-5.8	8	7.5	73	9	1.9	0.64	-3.6
anatomical structure maturation	19_GO:0032502 developmental process	-5.7	4.2	6.3	249	16	3.4	0.85	-3.6
reproductive system development	19_GO:0032502 developmental process	-5.7	3.8	6.1	312	18	3.9	0.9	-3.5
negative regulation of cell cycle G2/M phase transition	19_GO:0048519 negative regulation of biological process	-5.7	7.8	7.4	75	9	1.9	0.64	-3.5
renal system development	19_GO:0032502 developmental process	-5.6	3.7	6	317	18	3.9	0.9	-3.5
cytoskeleton-dependent cytokinesis	19_GO:0009987 cellular process	-5.6	6	6.8	120	11	2.4	0.71	-3.4
DNA-templated DNA replication	19_GO:0009987 cellular process	-5.6	5.4	6.6	145	12	2.6	0.74	-3.4
meiotic cell cycle process	19_GO:0022414 reproductive process	-5.5	4.6	6.3	200	14	3	0.79	-3.4
in utero embryonic development	19_GO:0032502 developmental process	-5.5	3.2	5.8	424	21	4.5	0.97	-3.4
cytokinesis	19_GO:0009987 cellular process	-5.5	5.8	6.7	123	11	2.4	0.71	-3.3
DNA replication initiation	19_GO:0009987 cellular process	-5.4	14	8.6	28	6	1.3	0.52	-3.3
gonad development	19_GO:0022414 reproductive process	-5.4	4.2	6.1	234	15	3.2	0.82	-3.3
positive regulation of intracellular steroid hormone receptor signaling pathway	19_GO:0048518 positive regulation of biological process	-5.4	19	9.4	17	5	1.1	0.48	-3.2
developmental maturation	19_GO:0032502 developmental process	-5.3	3.7	5.8	301	17	3.7	0.87	-3.2
meiosis I cell cycle process	19_GO:0022414 reproductive process	-5.3	5.5	6.4	130	11	2.4	0.71	-3.1
negative regulation of cell population proliferation	19_GO:0048519 negative regulation of biological process	-5.2	2.5	5.2	792	30	6.5	1.1	-3.1
gland morphogenesis	19_GO:0032502 developmental process	-5.2	6	6.5	108	10	2.2	0.67	-3.1
urogenital system development	19_GO:0032502 developmental process	-5.2	8	7.1	65	8	1.7	0.6	-3.1
DNA integrity checkpoint signaling	19_GO:0048519 negative regulation of biological process	-5.1	5.9	6.5	110	10	2.2	0.67	-3
Progesterone-mediated oocyte maturation		-5.1	5.9	6.4	111	10	2.2	0.67	-3
kidney morphogenesis	19_GO:0032502 developmental process	-5.1	6.7	6.6	88	9	1.9	0.64	-3
regulation of hormone levels	19_GO:0065007 biological regulation	-5.1	2.8	5.3	566	24	5.2	1	-3
regulation of protein modification process	19_GO:0050789 regulation of biological process	-5	2.6	5.2	645	26	5.6	1.1	-2.9
neural tube development	19_GO:0032502 developmental process	-5	4.8	6	164	12	2.6	0.74	-2.9
sex differentiation	19_GO:0022414 reproductive process	-4.9	3.6	5.6	289	16	3.4	0.85	-2.8
nephron morphogenesis	19_GO:0032502 developmental process	-4.9	7.4	6.7	70	8	1.7	0.6	-2.8
DNA repair	19_GO:0050896 response to stimulus	-4.9	2.8	5.2	538	23	5	1	-2.8
Motor proteins		-4.9	4.3	5.8	197	13	2.8	0.77	-2.8
cell maturation	19_GO:0032502 developmental process	-4.9	4.3	5.8	199	13	2.8	0.77	-2.8
mitotic DNA replication checkpoint signaling	19_GO:0048519 negative regulation of biological process	-4.8	24	9.4	11	4	0.86	0.43	-2.7
CENP-A containing chromatin assembly	19_GO:0009987 cellular process	-4.8	24	9.4	11	4	0.86	0.43	-2.7
mitotic nuclear membrane disassembly	19_GO:0009987 cellular process	-4.8	24	9.4	11	4	0.86	0.43	-2.7
chromatin remodeling at centromere	19_GO:0009987 cellular process	-4.8	24	9.4	11	4	0.86	0.43	-2.7
positive regulation of attachment of spindle microtubules to kinetochore	19_GO:0051179 localization	-4.8	24	9.4	11	4	0.86	0.43	-2.7
glandular epithelial cell differentiation	19_GO:0032502 developmental process	-4.8	11	7.4	36	6	1.3	0.52	-2.7
morphogenesis of a branching epithelium	19_GO:0032502 developmental process	-4.8	4.5	5.8	174	12	2.6	0.74	-2.7
regulation of cytokinesis	19_GO:0050789 regulation of biological process	-4.8	6.1	6.3	96	9	1.9	0.64	-2.7
positive regulation of mitotic sister chromatid separation	19_GO:0048518 positive regulation of biological process	-4.8	15	8.1	22	5	1.1	0.48	-2.7
mitotic G2/M transition checkpoint	19_GO:0048519 negative regulation of biological process	-4.7	8.4	6.8	54	7	1.5	0.57	-2.7
p53 signaling pathway		-4.7	7	6.4	75	8	1.7	0.6	-2.7
animal organ regeneration	19_GO:0032502 developmental process	-4.7	8.3	6.8	55	7	1.5	0.57	-2.7
regulation of attachment of spindle microtubules to kinetochore	19_GO:0051179 localization	-4.7	14	7.9	23	5	1.1	0.48	-2.6
organic cation transport	19_GO:0051179 localization	-4.6	5.9	6.1	100	9	1.9	0.64	-2.6
glandular epithelial cell development	19_GO:0032502 developmental process	-4.6	22	9	12	4	0.86	0.43	-2.6
regulation of catalytic activity	19_GO:0065007 biological regulation	-4.6	2.7	5	565	23	5	1	-2.6
signal transduction in response to DNA damage	19_GO:0050896 response to stimulus	-4.6	4.7	5.7	153	11	2.4	0.71	-2.6
sodium ion transmembrane transport	19_GO:0051179 localization	-4.5	4.6	5.6	155	11	2.4	0.71	-2.5
morphogenesis of a branching structure	19_GO:0032502 developmental process	-4.5	4.3	5.5	184	12	2.6	0.74	-2.5
negative regulation of chromosome organization	19_GO:0048519 negative regulation of biological process	-4.5	6.5	6.2	80	8	1.7	0.6	-2.5
spinal cord development	19_GO:0032502 developmental process	-4.5	5.6	5.9	104	9	1.9	0.64	-2.5
centromere complex assembly	19_GO:0009987 cellular process	-4.5	13	7.5	25	5	1.1	0.48	-2.5
aromatic amino acid transport	19_GO:0051179 localization	-4.5	20	8.6	13	4	0.86	0.43	-2.5
female meiosis I	19_GO:0022414 reproductive process	-4.5	20	8.6	13	4	0.86	0.43	-2.5
MicroRNAs in cancer		-4.4	3.3	5.1	318	16	3.4	0.85	-2.4
response to xenobiotic stimulus	19_GO:0050896 response to stimulus	-4.4	2.9	4.9	426	19	4.1	0.92	-2.4
regulation of cell division	19_GO:0050789 regulation of biological process	-4.4	4.1	5.4	190	12	2.6	0.74	-2.4
protein localization to microtubule cytoskeleton	19_GO:0051179 localization	-4.4	9.3	6.7	42	6	1.3	0.52	-2.4
regulation of nervous system development	19_GO:0032502 developmental process	-4.4	2.8	4.9	466	20	4.3	0.94	-2.4
regulation of intracellular steroid hormone receptor signaling pathway	19_GO:0050896 response to stimulus	-4.4	6.3	6	83	8	1.7	0.6	-2.4
nephron tubule development	19_GO:0032502 developmental process	-4.4	6.3	6	83	8	1.7	0.6	-2.4
establishment of organelle localization	19_GO:0051179 localization	-4.4	2.9	4.9	430	19	4.1	0.92	-2.4
female meiotic nuclear division	19_GO:0022414 reproductive process	-4.3	9.1	6.6	43	6	1.3	0.52	-2.3
nephron epithelium development	19_GO:0032502 developmental process	-4.3	5.4	5.7	109	9	1.9	0.64	-2.3
prostate gland morphogenesis	19_GO:0022414 reproductive process	-4.3	12	7.2	27	5	1.1	0.48	-2.3
appendage development	19_GO:0032502 developmental process	-4.3	4	5.2	196	12	2.6	0.74	-2.3
limb development	19_GO:0032502 developmental process	-4.3	4	5.2	196	12	2.6	0.74	-2.3
kidney epithelium development	19_GO:0032502 developmental process	-4.2	4.7	5.4	139	10	2.2	0.67	-2.3
meiotic cell cycle	19_GO:0022414 reproductive process	-4.2	3.5	5	262	14	3	0.79	-2.3
nephron development	19_GO:0032502 developmental process	-4.2	4.7	5.4	140	10	2.2	0.67	-2.2
regulation of metaphase plate congression	19_GO:0051179 localization	-4.2	17	7.9	15	4	0.86	0.43	-2.2
branched-chain amino acid transport	19_GO:0051179 localization	-4.2	17	7.9	15	4	0.86	0.43	-2.2
nuclear membrane disassembly	19_GO:0009987 cellular process	-4.2	17	7.9	15	4	0.86	0.43	-2.2
nephron tubule morphogenesis	19_GO:0032502 developmental process	-4.2	6.9	6	66	7	1.5	0.57	-2.2
renal tubule development	19_GO:0032502 developmental process	-4.2	5.9	5.7	89	8	1.7	0.6	-2.2
positive regulation of ubiquitin protein ligase activity	19_GO:0048518 positive regulation of biological process	-4.2	33	9.7	6	3	0.65	0.37	-2.2
tryptophan transport	19_GO:0051179 localization	-4.2	33	9.7	6	3	0.65	0.37	-2.2
positive regulation of G2/M transition of mitotic cell cycle	19_GO:0048518 positive regulation of biological process	-4.1	11	6.9	29	5	1.1	0.48	-2.2
mesonephros development	19_GO:0032502 developmental process	-4.1	5.7	5.6	91	8	1.7	0.6	-2.2
branching morphogenesis of an epithelial tube	19_GO:0032502 developmental process	-4.1	4.5	5.3	144	10	2.2	0.67	-2.2
regulation of transferase activity	19_GO:0065007 biological regulation	-4.1	3.2	4.8	304	15	3.2	0.82	-2.2
nephron epithelium morphogenesis	19_GO:0032502 developmental process	-4.1	6.7	5.9	68	7	1.5	0.57	-2.2
membrane disassembly	19_GO:0009987 cellular process	-4.1	16	7.6	16	4	0.86	0.43	-2.1
protein phosphorylation	19_GO:0009987 cellular process	-4.1	3.1	4.8	341	16	3.4	0.85	-2.1
embryonic morphogenesis	19_GO:0032502 developmental process	-4.1	2.4	4.5	613	23	5	1	-2.1
regulation of myelination	19_GO:0032502 developmental process	-4	8.1	6.2	48	6	1.3	0.52	-2.1
prostate gland development	19_GO:0022414 reproductive process	-4	8.1	6.2	48	6	1.3	0.52	-2.1
mitotic DNA damage checkpoint signaling	19_GO:0048519 negative regulation of biological process	-4	6.6	5.8	69	7	1.5	0.57	-2.1
negative regulation of cellular component organization	19_GO:0048519 negative regulation of biological process	-4	2.3	4.4	740	26	5.6	1.1	-2.1
meiotic chromosome segregation	19_GO:0022414 reproductive process	-4	5.6	5.6	93	8	1.7	0.6	-2.1
meiotic nuclear division	19_GO:0022414 reproductive process	-4	4	5.1	178	11	2.4	0.71	-2.1
morphogenesis of embryonic epithelium	19_GO:0032502 developmental process	-4	4.4	5.2	149	10	2.2	0.67	-2.1
regulation of growth	19_GO:0040007 growth	-4	2.4	4.4	621	23	5	1	-2.1
renal tubule morphogenesis	19_GO:0032502 developmental process	-4	6.4	5.7	71	7	1.5	0.57	-2.1
hippocampus development	19_GO:0032502 developmental process	-4	5.5	5.5	95	8	1.7	0.6	-2.1
protein localization to cytoskeleton	19_GO:0051179 localization	-3.9	7.8	6	50	6	1.3	0.52	-2.1
positive regulation of cell cycle G2/M phase transition	19_GO:0048518 positive regulation of biological process	-3.9	10	6.5	32	5	1.1	0.48	-2
mesenchymal cell development	19_GO:0032502 developmental process	-3.9	28	8.9	7	3	0.65	0.37	-2
positive regulation of cytokinesis	19_GO:0048518 positive regulation of biological process	-3.9	7.7	5.9	51	6	1.3	0.52	-2
negative regulation of cell differentiation	19_GO:0032502 developmental process	-3.9	2.2	4.3	757	26	5.6	1.1	-2
pattern specification process	19_GO:0032502 developmental process	-3.9	2.6	4.5	469	19	4.1	0.92	-2
regulation of cellular response to stress	19_GO:0050896 response to stimulus	-3.8	2.5	4.4	552	21	4.5	0.97	-2
meiosis I	19_GO:0022414 reproductive process	-3.8	4.6	5.1	127	9	1.9	0.64	-1.9
columnar/cuboidal epithelial cell differentiation	19_GO:0032502 developmental process	-3.8	5.2	5.3	100	8	1.7	0.6	-1.9
digestive tract morphogenesis	19_GO:0032502 developmental process	-3.8	7.4	5.8	53	6	1.3	0.52	-1.9
organelle localization	19_GO:0051179 localization	-3.8	2.5	4.3	557	21	4.5	0.97	-1.9
DNA damage checkpoint signaling	19_GO:0048519 negative regulation of biological process	-3.8	5.2	5.2	101	8	1.7	0.6	-1.9
rRNA metabolic process	19_GO:0009987 cellular process	-3.7	3.3	4.6	257	13	2.8	0.77	-1.9
positive regulation of attachment of mitotic spindle microtubules to kinetochore	19_GO:0051179 localization	-3.7	24	8.3	8	3	0.65	0.37	-1.9
mitotic G2 DNA damage checkpoint signaling	19_GO:0048519 negative regulation of biological process	-3.7	9.1	6	36	5	1.1	0.48	-1.8
regulation of developmental growth	19_GO:0040007 growth	-3.7	2.9	4.4	332	15	3.2	0.82	-1.8
attachment of mitotic spindle microtubules to kinetochore	19_GO:0051179 localization	-3.7	13	6.7	20	4	0.86	0.43	-1.8
DNA replication checkpoint signaling	19_GO:0048519 negative regulation of biological process	-3.7	13	6.7	20	4	0.86	0.43	-1.8
stem cell differentiation	19_GO:0032502 developmental process	-3.6	3.7	4.7	195	11	2.4	0.71	-1.8
behavior	19_GO:0032501 multicellular organismal process	-3.6	2.3	4.1	660	23	5	1	-1.7
melanocyte differentiation	19_GO:0043473 pigmentation	-3.6	12	6.5	21	4	0.86	0.43	-1.7
regulation of intracellular estrogen receptor signaling pathway	19_GO:0050896 response to stimulus	-3.6	8.6	5.8	38	5	1.1	0.48	-1.7
positive regulation of telomerase RNA localization to Cajal body	19_GO:0051179 localization	-3.6	22	7.8	9	3	0.65	0.37	-1.7
regulation of protein ubiquitination	19_GO:0050789 regulation of biological process	-3.5	3.6	4.6	200	11	2.4	0.71	-1.7
negative regulation of organelle organization	19_GO:0048519 negative regulation of biological process	-3.5	2.8	4.3	345	15	3.2	0.82	-1.6
double-strand break repair	19_GO:0050896 response to stimulus	-3.5	3.3	4.4	237	12	2.6	0.74	-1.6
female gamete generation	19_GO:0022414 reproductive process	-3.5	3.8	4.6	171	10	2.2	0.67	-1.6
phosphorylation	19_GO:0009987 cellular process	-3.5	2.7	4.2	385	16	3.4	0.85	-1.6
embryonic digit morphogenesis	19_GO:0032502 developmental process	-3.5	6.4	5.3	61	6	1.3	0.52	-1.6
brain development	19_GO:0032502 developmental process	-3.5	2.1	4	762	25	5.4	1	-1.6
ureteric bud development	19_GO:0032502 developmental process	-3.4	5.3	5	86	7	1.5	0.57	-1.6
oligodendrocyte differentiation	19_GO:0032502 developmental process	-3.4	5.3	5	86	7	1.5	0.57	-1.6
stem cell development	19_GO:0032502 developmental process	-3.4	5.3	5	86	7	1.5	0.57	-1.6
regulation of reproductive process	19_GO:0022414 reproductive process	-3.4	3.5	4.5	206	11	2.4	0.71	-1.6
regulation of mitotic cell cycle spindle assembly checkpoint	19_GO:0048519 negative regulation of biological process	-3.4	11	6.2	23	4	0.86	0.43	-1.6
regulation of mitotic spindle checkpoint	19_GO:0048519 negative regulation of biological process	-3.4	11	6.2	23	4	0.86	0.43	-1.6
mesonephric epithelium development	19_GO:0032502 developmental process	-3.4	5.2	4.9	87	7	1.5	0.57	-1.6
mesonephric tubule development	19_GO:0032502 developmental process	-3.4	5.2	4.9	87	7	1.5	0.57	-1.6
positive regulation of molecular function	19_GO:0065007 biological regulation	-3.4	2.4	4.1	510	19	4.1	0.92	-1.6
response to testosterone	19_GO:0050896 response to stimulus	-3.4	7.9	5.6	41	5	1.1	0.48	-1.6
spinal cord motor neuron cell fate specification	19_GO:0032502 developmental process	-3.4	20	7.3	10	3	0.65	0.37	-1.6
regulation of attachment of mitotic spindle microtubules to kinetochore	19_GO:0051179 localization	-3.4	20	7.3	10	3	0.65	0.37	-1.6
L-leucine transport	19_GO:0051179 localization	-3.4	20	7.3	10	3	0.65	0.37	-1.6
sodium ion transport	19_GO:0051179 localization	-3.4	3.4	4.4	208	11	2.4	0.71	-1.6
positive regulation of organelle organization	19_GO:0048518 positive regulation of biological process	-3.4	2.4	4	514	19	4.1	0.92	-1.6
female sex differentiation	19_GO:0022414 reproductive process	-3.4	4.5	4.7	116	8	1.7	0.6	-1.6
positive regulation of reproductive process	19_GO:0022414 reproductive process	-3.3	5.1	4.9	89	7	1.5	0.57	-1.5
regulation of spindle checkpoint	19_GO:0048519 negative regulation of biological process	-3.3	11	6	24	4	0.86	0.43	-1.5
tube formation	19_GO:0032502 developmental process	-3.3	4	4.5	148	9	1.9	0.64	-1.5
negative regulation of striated muscle cell differentiation	19_GO:0032502 developmental process	-3.3	7.6	5.4	43	5	1.1	0.48	-1.5
gliogenesis	19_GO:0032502 developmental process	-3.3	3	4.2	286	13	2.8	0.77	-1.5
axon development	19_GO:0032502 developmental process	-3.3	2.5	4	441	17	3.7	0.87	-1.5
columnar/cuboidal epithelial cell development	19_GO:0032502 developmental process	-3.3	10	5.9	25	4	0.86	0.43	-1.5
regulation of cell maturation	19_GO:0032502 developmental process	-3.3	10	5.9	25	4	0.86	0.43	-1.5
positive regulation of mitotic cell cycle spindle assembly checkpoint	19_GO:0048519 negative regulation of biological process	-3.3	18	6.9	11	3	0.65	0.37	-1.5
response to peptide hormone	19_GO:0050896 response to stimulus	-3.3	2.6	4	403	16	3.4	0.85	-1.5
mesenchymal cell differentiation	19_GO:0032502 developmental process	-3.3	3.6	4.3	183	10	2.2	0.67	-1.5
protein-DNA complex organization	19_GO:0009987 cellular process	-3.2	3.1	4.2	252	12	2.6	0.74	-1.5
muscle tissue development	19_GO:0032502 developmental process	-3.2	2.7	4	365	15	3.2	0.82	-1.5
rRNA processing	19_GO:0009987 cellular process	-3.2	3.3	4.2	218	11	2.4	0.71	-1.5
digestive system development	19_GO:0032502 developmental process	-3.2	3.8	4.4	153	9	1.9	0.64	-1.4
nuclear DNA replication	19_GO:0009987 cellular process	-3.2	10	5.7	26	4	0.86	0.43	-1.4
modified amino acid biosynthetic process	19_GO:0009987 cellular process	-3.2	7.1	5.2	46	5	1.1	0.48	-1.4
regulation of neural precursor cell proliferation	19_GO:0050789 regulation of biological process	-3.2	4.8	4.6	96	7	1.5	0.57	-1.4
embryonic epithelial tube formation	19_GO:0032502 developmental process	-3.1	4.2	4.4	125	8	1.7	0.6	-1.4
regulation of glucocorticoid secretion	19_GO:0051179 localization	-3.1	16	6.6	12	3	0.65	0.37	-1.4
epithelial cell differentiation involved in prostate gland development	19_GO:0022414 reproductive process	-3.1	16	6.6	12	3	0.65	0.37	-1.4
regulation of telomerase RNA localization to Cajal body	19_GO:0051179 localization	-3.1	16	6.6	12	3	0.65	0.37	-1.4
positive regulation of spindle checkpoint	19_GO:0048519 negative regulation of biological process	-3.1	16	6.6	12	3	0.65	0.37	-1.4
negative regulation of collateral sprouting	19_GO:0040007 growth	-3.1	16	6.6	12	3	0.65	0.37	-1.4
protein localization to microtubule organizing center	19_GO:0051179 localization	-3.1	9.7	5.6	27	4	0.86	0.43	-1.4
protein localization to centrosome	19_GO:0051179 localization	-3.1	9.7	5.6	27	4	0.86	0.43	-1.4
cell cycle DNA replication	19_GO:0009987 cellular process	-3.1	9.7	5.6	27	4	0.86	0.43	-1.4
glial cell differentiation	19_GO:0032502 developmental process	-3.1	3.2	4.1	224	11	2.4	0.71	-1.4
Cellular senescence		-3.1	3.7	4.3	157	9	1.9	0.64	-1.4
appendage morphogenesis	19_GO:0032502 developmental process	-3.1	3.7	4.3	157	9	1.9	0.64	-1.4
limb morphogenesis	19_GO:0032502 developmental process	-3.1	3.7	4.3	157	9	1.9	0.64	-1.4
female gonad development	19_GO:0022414 reproductive process	-3.1	4.7	4.6	97	7	1.5	0.57	-1.4
regulation of neuroblast proliferation	19_GO:0032502 developmental process	-3.1	6.9	5.1	47	5	1.1	0.48	-1.4
positive regulation of protein modification process	19_GO:0048518 positive regulation of biological process	-3.1	2.6	3.9	375	15	3.2	0.82	-1.4
respiratory system development	19_GO:0032502 developmental process	-3.1	3.2	4.1	225	11	2.4	0.71	-1.4
tissue regeneration	19_GO:0040007 growth	-3.1	5.5	4.7	71	6	1.3	0.52	-1.4
limbic system development	19_GO:0032502 developmental process	-3.1	4.1	4.4	127	8	1.7	0.6	-1.4
regulation of striated muscle cell differentiation	19_GO:0032502 developmental process	-3.1	4.7	4.5	98	7	1.5	0.57	-1.4
sister chromatid cohesion	19_GO:0009987 cellular process	-3.1	6.8	5	48	5	1.1	0.48	-1.3
regulation of cell cycle checkpoint	19_GO:0048519 negative regulation of biological process	-3.1	6.8	5	48	5	1.1	0.48	-1.3
regulation of neurogenesis	19_GO:0032502 developmental process	-3.1	2.6	3.9	378	15	3.2	0.82	-1.3
regulation of ossification	19_GO:0032501 multicellular organismal process	-3.1	4.1	4.3	128	8	1.7	0.6	-1.3
positive regulation of cell division	19_GO:0048518 positive regulation of biological process	-3.1	4.6	4.5	99	7	1.5	0.57	-1.3
response to insulin	19_GO:0050896 response to stimulus	-3.1	3.1	4.1	228	11	2.4	0.71	-1.3
embryonic appendage morphogenesis	19_GO:0032502 developmental process	-3.1	4	4.3	129	8	1.7	0.6	-1.3
embryonic limb morphogenesis	19_GO:0032502 developmental process	-3.1	4	4.3	129	8	1.7	0.6	-1.3
regionalization	19_GO:0032502 developmental process	-3	2.5	3.8	421	16	3.4	0.85	-1.3
positive regulation of transferase activity	19_GO:0065007 biological regulation	-3	3.6	4.2	161	9	1.9	0.64	-1.3
positive regulation of mitotic cytokinesis	19_GO:0048518 positive regulation of biological process	-3	15	6.3	13	3	0.65	0.37	-1.3
positive regulation of ubiquitin-protein transferase activity	19_GO:0048518 positive regulation of biological process	-3	15	6.3	13	3	0.65	0.37	-1.3
development of primary female sexual characteristics	19_GO:0022414 reproductive process	-3	4.5	4.4	101	7	1.5	0.57	-1.3
positive regulation of neuroblast proliferation	19_GO:0032502 developmental process	-3	9	5.4	29	4	0.86	0.43	-1.3
liver regeneration	19_GO:0032502 developmental process	-3	9	5.4	29	4	0.86	0.43	-1.3
embryonic organ morphogenesis	19_GO:0032502 developmental process	-3	2.8	3.9	306	13	2.8	0.77	-1.3
protein-DNA complex assembly	19_GO:0009987 cellular process	-3	3.1	4	232	11	2.4	0.71	-1.3
epidermis development	19_GO:0032502 developmental process	-3	2.6	3.8	345	14	3	0.79	-1.3
lung development	19_GO:0032502 developmental process	-3	3.3	4.1	197	10	2.2	0.67	-1.3
cell fate commitment	19_GO:0032502 developmental process	-3	2.9	3.9	269	12	2.6	0.74	-1.3
epithelial tube formation	19_GO:0032502 developmental process	-3	3.9	4.2	133	8	1.7	0.6	-1.3
FoxO signaling pathway		-3	3.9	4.2	133	8	1.7	0.6	-1.3
regulation of neuron differentiation	19_GO:0032502 developmental process	-3	3.3	4	199	10	2.2	0.67	-1.3
embryonic organ development	19_GO:0032502 developmental process	-3	2.4	3.7	470	17	3.7	0.87	-1.3
positive regulation of neurogenesis	19_GO:0032502 developmental process	-3	3.1	3.9	235	11	2.4	0.71	-1.3
extracellular matrix organization	19_GO:0009987 cellular process	-3	2.9	3.9	272	12	2.6	0.74	-1.3
liver development	19_GO:0032502 developmental process	-3	3.9	4.2	134	8	1.7	0.6	-1.3
extracellular structure organization	19_GO:0009987 cellular process	-2.9	2.9	3.9	273	12	2.6	0.74	-1.2
antigen processing and presentation of endogenous peptide antigen via MHC class I via ER pathway, TAP-independent	19_GO:0002376 immune system process	-2.9	14	6.1	14	3	0.65	0.37	-1.2
regulation of meiotic cell cycle phase transition	19_GO:0022414 reproductive process	-2.9	14	6.1	14	3	0.65	0.37	-1.2
regulation of chromosome condensation	19_GO:0050789 regulation of biological process	-2.9	14	6.1	14	3	0.65	0.37	-1.2
respiratory tube development	19_GO:0032502 developmental process	-2.9	3.2	4	201	10	2.2	0.67	-1.2
supramolecular fiber organization	19_GO:0009987 cellular process	-2.9	2.2	3.6	560	19	4.1	0.92	-1.2
positive regulation of chromosome organization	19_GO:0048518 positive regulation of biological process	-2.9	4.3	4.3	105	7	1.5	0.57	-1.2
external encapsulating structure organization	19_GO:0009987 cellular process	-2.9	2.8	3.8	275	12	2.6	0.74	-1.2
Prostate cancer		-2.9	4.3	4.3	106	7	1.5	0.57	-1.2
hepaticobiliary system development	19_GO:0032502 developmental process	-2.9	3.8	4.1	137	8	1.7	0.6	-1.2
inorganic ion transmembrane transport	19_GO:0051179 localization	-2.9	2	3.5	790	24	5.2	1	-1.2
regulation of protein modification by small protein conjugation or removal	19_GO:0050789 regulation of biological process	-2.9	3	3.8	242	11	2.4	0.71	-1.2
pigment cell differentiation	19_GO:0043473 pigmentation	-2.9	8.1	5	32	4	0.86	0.43	-1.2
response to iron ion	19_GO:0050896 response to stimulus	-2.9	8.1	5	32	4	0.86	0.43	-1.2
pigmentation	19_GO:0043473 pigmentation	-2.9	4.2	4.2	108	7	1.5	0.57	-1.2
digestive tract development	19_GO:0032502 developmental process	-2.8	3.8	4.1	139	8	1.7	0.6	-1.2
antigen processing and presentation of endogenous peptide antigen via MHC class Ib	19_GO:0002376 immune system process	-2.8	13	5.8	15	3	0.65	0.37	-1.2
antigen processing and presentation of endogenous peptide antigen via MHC class I via ER pathway	19_GO:0002376 immune system process	-2.8	13	5.8	15	3	0.65	0.37	-1.2
inner cell mass cell proliferation	19_GO:0040007 growth	-2.8	13	5.8	15	3	0.65	0.37	-1.2
regulation of ubiquitin protein ligase activity	19_GO:0065007 biological regulation	-2.8	13	5.8	15	3	0.65	0.37	-1.2
CTP biosynthetic process	19_GO:0009987 cellular process	-2.8	13	5.8	15	3	0.65	0.37	-1.2
regulation of nuclear-transcribed mRNA poly(A) tail shortening	19_GO:0048519 negative regulation of biological process	-2.8	13	5.8	15	3	0.65	0.37	-1.2
epithelial cell fate commitment	19_GO:0032502 developmental process	-2.8	13	5.8	15	3	0.65	0.37	-1.2
negative regulation of B cell apoptotic process	19_GO:0048519 negative regulation of biological process	-2.8	13	5.8	15	3	0.65	0.37	-1.2
neural crest cell development	19_GO:0032502 developmental process	-2.8	4.9	4.3	80	6	1.3	0.52	-1.2
amino acid transport	19_GO:0051179 localization	-2.8	3.7	4	140	8	1.7	0.6	-1.2
positive regulation of protein ubiquitination	19_GO:0048518 positive regulation of biological process	-2.8	4.2	4.2	109	7	1.5	0.57	-1.2
hormone transport	19_GO:0051179 localization	-2.8	4.2	4.2	109	7	1.5	0.57	-1.2
regulation of binding	19_GO:0065007 biological regulation	-2.8	4.2	4.2	109	7	1.5	0.57	-1.2
positive regulation of developmental growth	19_GO:0040007 growth	-2.8	3.4	3.9	174	9	1.9	0.64	-1.2
regulation of gliogenesis	19_GO:0032502 developmental process	-2.8	4.1	4.1	110	7	1.5	0.57	-1.1
neural tube patterning	19_GO:0032502 developmental process	-2.8	7.9	5	33	4	0.86	0.43	-1.1
regulation of post-translational protein modification	19_GO:0050789 regulation of biological process	-2.8	2.9	3.7	247	11	2.4	0.71	-1.1
mesonephric tubule morphogenesis	19_GO:0032502 developmental process	-2.8	5.8	4.5	56	5	1.1	0.48	-1.1
metal ion transport	19_GO:0051179 localization	-2.8	2.1	3.4	667	21	4.5	0.97	-1.1
antigen processing and presentation of peptide antigen via MHC class Ib	19_GO:0002376 immune system process	-2.8	12	5.6	16	3	0.65	0.37	-1.1
pyrimidine ribonucleoside triphosphate biosynthetic process	19_GO:0009987 cellular process	-2.8	12	5.6	16	3	0.65	0.37	-1.1
regulation of mitotic cytokinesis	19_GO:0050789 regulation of biological process	-2.8	12	5.6	16	3	0.65	0.37	-1.1
mitotic chromosome condensation	19_GO:0009987 cellular process	-2.8	12	5.6	16	3	0.65	0.37	-1.1
proximal/distal pattern formation	19_GO:0032502 developmental process	-2.8	7.7	4.9	34	4	0.86	0.43	-1.1
regulation of transmembrane transport	19_GO:0051179 localization	-2.8	2.3	3.5	450	16	3.4	0.85	-1.1
transcription by RNA polymerase II	19_GO:0009987 cellular process	-2.8	2.3	3.5	450	16	3.4	0.85	-1.1
protein localization to nucleus	19_GO:0051179 localization	-2.8	3.1	3.8	213	10	2.2	0.67	-1.1
positive regulation of cell development	19_GO:0032502 developmental process	-2.7	2.3	3.5	451	16	3.4	0.85	-1.1
ovarian follicle development	19_GO:0022414 reproductive process	-2.7	5.7	4.4	57	5	1.1	0.48	-1.1
hormone metabolic process	19_GO:0065007 biological regulation	-2.7	3	3.7	214	10	2.2	0.67	-1.1
organic acid transmembrane transport	19_GO:0051179 localization	-2.7	3.6	3.9	145	8	1.7	0.6	-1.1
negative regulation of ERK1 and ERK2 cascade	19_GO:0048519 negative regulation of biological process	-2.7	4.7	4.2	84	6	1.3	0.52	-1.1
plasma membrane bounded cell projection assembly	19_GO:0009987 cellular process	-2.7	2.3	3.5	453	16	3.4	0.85	-1.1
positive regulation of nervous system development	19_GO:0032502 developmental process	-2.7	2.7	3.6	291	12	2.6	0.74	-1.1
regulation of DNA biosynthetic process	19_GO:0050789 regulation of biological process	-2.7	4.6	4.1	85	6	1.3	0.52	-1.1
negative regulation of neuron apoptotic process	19_GO:0048519 negative regulation of biological process	-2.7	3.2	3.8	181	9	1.9	0.64	-1.1
serine family amino acid biosynthetic process	19_GO:0009987 cellular process	-2.7	12	5.4	17	3	0.65	0.37	-1.1
CTP metabolic process	19_GO:0009987 cellular process	-2.7	12	5.4	17	3	0.65	0.37	-1.1
quaternary ammonium group transport	19_GO:0051179 localization	-2.7	12	5.4	17	3	0.65	0.37	-1.1
negative regulation of MAPK cascade	19_GO:0048519 negative regulation of biological process	-2.7	3.2	3.7	183	9	1.9	0.64	-1
attachment of spindle microtubules to kinetochore	19_GO:0051179 localization	-2.7	7.2	4.7	36	4	0.86	0.43	-1
microtubule-based movement	19_GO:0009987 cellular process	-2.7	2.3	3.4	460	16	3.4	0.85	-1
neuron fate specification	19_GO:0032502 developmental process	-2.6	7	4.6	37	4	0.86	0.43	-1
regulation of endoplasmic reticulum unfolded protein response	19_GO:0050896 response to stimulus	-2.6	7	4.6	37	4	0.86	0.43	-1
positive regulation of cell cycle checkpoint	19_GO:0048519 negative regulation of biological process	-2.6	11	5.2	18	3	0.65	0.37	-1
alanine transport	19_GO:0051179 localization	-2.6	11	5.2	18	3	0.65	0.37	-1
regulation of exit from mitosis	19_GO:0050789 regulation of biological process	-2.6	11	5.2	18	3	0.65	0.37	-1
negative regulation of glial cell proliferation	19_GO:0032502 developmental process	-2.6	11	5.2	18	3	0.65	0.37	-1
kinetochore organization	19_GO:0009987 cellular process	-2.6	11	5.2	18	3	0.65	0.37	-1
mammary gland epithelial cell differentiation	19_GO:0032502 developmental process	-2.6	11	5.2	18	3	0.65	0.37	-1
neuron projection morphogenesis	19_GO:0032502 developmental process	-2.6	2.2	3.3	510	17	3.7	0.87	-0.99
cell projection assembly	19_GO:0009987 cellular process	-2.6	2.2	3.4	467	16	3.4	0.85	-0.98
positive regulation of growth	19_GO:0040007 growth	-2.6	2.7	3.5	263	11	2.4	0.71	-0.97
positive regulation of T cell mediated cytotoxicity	19_GO:0002376 immune system process	-2.6	6.9	4.5	38	4	0.86	0.43	-0.97
protein autophosphorylation	19_GO:0009987 cellular process	-2.6	3.8	3.8	121	7	1.5	0.57	-0.97
actomyosin structure organization	19_GO:0009987 cellular process	-2.6	3.8	3.8	121	7	1.5	0.57	-0.97
regulation of DNA replication	19_GO:0050789 regulation of biological process	-2.6	3.8	3.8	121	7	1.5	0.57	-0.97
regulation of ERK1 and ERK2 cascade	19_GO:0050896 response to stimulus	-2.6	2.6	3.5	303	12	2.6	0.74	-0.96
striated muscle tissue development	19_GO:0032502 developmental process	-2.6	2.5	3.4	344	13	2.8	0.77	-0.96
plasma membrane bounded cell projection morphogenesis	19_GO:0032502 developmental process	-2.6	2.2	3.3	515	17	3.7	0.87	-0.95
mammary gland epithelium development	19_GO:0032502 developmental process	-2.5	5.2	4.1	63	5	1.1	0.48	-0.95
positive regulation of epithelial to mesenchymal transition	19_GO:0032502 developmental process	-2.5	5.2	4.1	63	5	1.1	0.48	-0.95
Lysine degradation		-2.5	5.2	4.1	63	5	1.1	0.48	-0.95
nuclear envelope organization	19_GO:0009987 cellular process	-2.5	5.2	4.1	63	5	1.1	0.48	-0.95
carboxylic acid transport	19_GO:0051179 localization	-2.5	2.6	3.4	305	12	2.6	0.74	-0.95
regulation of protein phosphorylation	19_GO:0050789 regulation of biological process	-2.5	2.4	3.4	387	14	3	0.79	-0.95
inorganic cation transmembrane transport	19_GO:0051179 localization	-2.5	2	3.2	698	21	4.5	0.97	-0.95
regulation of transcription regulatory region DNA binding	19_GO:0065007 biological regulation	-2.5	10	5.1	19	3	0.65	0.37	-0.95
pyrimidine ribonucleoside triphosphate metabolic process	19_GO:0009987 cellular process	-2.5	10	5.1	19	3	0.65	0.37	-0.95
nephron tubule formation	19_GO:0032502 developmental process	-2.5	10	5.1	19	3	0.65	0.37	-0.95
regulation of corticosteroid hormone secretion	19_GO:0051179 localization	-2.5	10	5.1	19	3	0.65	0.37	-0.95
organic acid transport	19_GO:0051179 localization	-2.5	2.6	3.4	306	12	2.6	0.74	-0.95
amino acid import across plasma membrane	19_GO:0051179 localization	-2.5	6.7	4.4	39	4	0.86	0.43	-0.95
regulation of phosphorylation	19_GO:0050789 regulation of biological process	-2.5	2.3	3.3	431	15	3.2	0.82	-0.94
chromatin remodeling	19_GO:0009987 cellular process	-2.5	2	3.2	700	21	4.5	0.97	-0.94
negative regulation of cell projection organization	19_GO:0048519 negative regulation of biological process	-2.5	3.1	3.6	192	9	1.9	0.64	-0.94
nucleus organization	19_GO:0009987 cellular process	-2.5	3.3	3.6	157	8	1.7	0.6	-0.94
neural crest cell differentiation	19_GO:0032502 developmental process	-2.5	4.2	3.9	93	6	1.3	0.52	-0.92
regulation of protein localization to nucleus	19_GO:0051179 localization	-2.5	3.3	3.6	158	8	1.7	0.6	-0.92
cell projection morphogenesis	19_GO:0032502 developmental process	-2.5	2.1	3.2	522	17	3.7	0.87	-0.92
response to estrogen	19_GO:0050896 response to stimulus	-2.5	5	4	65	5	1.1	0.48	-0.92
ovulation cycle	19_GO:0048511 rhythmic process	-2.5	5	4	65	5	1.1	0.48	-0.92
embryonic camera-type eye development	19_GO:0032502 developmental process	-2.5	6.5	4.4	40	4	0.86	0.43	-0.92
forelimb morphogenesis	19_GO:0032502 developmental process	-2.5	6.5	4.4	40	4	0.86	0.43	-0.92
embryonic skeletal system morphogenesis	19_GO:0032502 developmental process	-2.5	4.2	3.8	94	6	1.3	0.52	-0.91
regulation of smoothened signaling pathway	19_GO:0050896 response to stimulus	-2.5	4.2	3.8	94	6	1.3	0.52	-0.91
pyrimidine nucleoside triphosphate biosynthetic process	19_GO:0009987 cellular process	-2.5	9.8	4.9	20	3	0.65	0.37	-0.9
positive regulation of response to endoplasmic reticulum stress	19_GO:0048518 positive regulation of biological process	-2.5	6.4	4.3	41	4	0.86	0.43	-0.88
chromosome condensation	19_GO:0009987 cellular process	-2.5	6.4	4.3	41	4	0.86	0.43	-0.88
cilium organization	19_GO:0009987 cellular process	-2.4	2.3	3.3	397	14	3	0.79	-0.88
ear development	19_GO:0032502 developmental process	-2.4	2.8	3.4	235	10	2.2	0.67	-0.88
cellular response to insulin stimulus	19_GO:0050896 response to stimulus	-2.4	3.2	3.5	162	8	1.7	0.6	-0.87
monoatomic cation transmembrane transport	19_GO:0051179 localization	-2.4	1.9	3.1	713	21	4.5	0.97	-0.87
regulation of epithelial to mesenchymal transition	19_GO:0032502 developmental process	-2.4	3.6	3.6	128	7	1.5	0.57	-0.87
peptide hormone processing	19_GO:0065007 biological regulation	-2.4	6.2	4.2	42	4	0.86	0.43	-0.85
developmental pigmentation	19_GO:0043473 pigmentation	-2.4	6.2	4.2	42	4	0.86	0.43	-0.85
regulation of B cell apoptotic process	19_GO:0050789 regulation of biological process	-2.4	9.3	4.8	21	3	0.65	0.37	-0.85
vitamin transmembrane transport	19_GO:0051179 localization	-2.4	9.3	4.8	21	3	0.65	0.37	-0.85
peptidyl-tyrosine dephosphorylation	19_GO:0009987 cellular process	-2.4	9.3	4.8	21	3	0.65	0.37	-0.85
Pathways in cancer		-2.4	2.1	3.1	533	17	3.7	0.87	-0.85
regulation of monoatomic ion transmembrane transport	19_GO:0051179 localization	-2.4	2.5	3.3	318	12	2.6	0.74	-0.84
regulation of cell projection organization	19_GO:0050789 regulation of biological process	-2.4	1.9	3.1	672	20	4.3	0.94	-0.84
regulation of protein stability	19_GO:0065007 biological regulation	-2.4	2.3	3.2	404	14	3	0.79	-0.83
sulfur compound transport	19_GO:0051179 localization	-2.4	4.7	3.9	69	5	1.1	0.48	-0.83
embryonic cranial skeleton morphogenesis	19_GO:0032502 developmental process	-2.4	6.1	4.1	43	4	0.86	0.43	-0.82
negative regulation of RNA catabolic process	19_GO:0048519 negative regulation of biological process	-2.4	3.9	3.7	99	6	1.3	0.52	-0.82
negative regulation of cell motility	19_GO:0040011 locomotion	-2.4	2.2	3.2	406	14	3	0.79	-0.81
positive regulation of protein modification by small protein conjugation or removal	19_GO:0048518 positive regulation of biological process	-2.4	3.5	3.5	132	7	1.5	0.57	-0.81
multicellular organismal-level homeostasis	19_GO:0042592 homeostatic process	-2.4	1.9	3	677	20	4.3	0.94	-0.81
regulation of meiotic cell cycle	19_GO:0022414 reproductive process	-2.4	4.7	3.8	70	5	1.1	0.48	-0.81
positive regulation of gliogenesis	19_GO:0032502 developmental process	-2.4	4.7	3.8	70	5	1.1	0.48	-0.81
positive regulation of cell cycle G1/S phase transition	19_GO:0048518 positive regulation of biological process	-2.4	4.7	3.8	70	5	1.1	0.48	-0.81
negative regulation of hormone secretion	19_GO:0051179 localization	-2.4	4.7	3.8	70	5	1.1	0.48	-0.81
antigen processing and presentation of endogenous peptide antigen via MHC class I	19_GO:0002376 immune system process	-2.4	8.9	4.6	22	3	0.65	0.37	-0.81
regulation of collateral sprouting	19_GO:0040007 growth	-2.4	8.9	4.6	22	3	0.65	0.37	-0.81
negative regulation of endoplasmic reticulum unfolded protein response	19_GO:0048519 negative regulation of biological process	-2.4	8.9	4.6	22	3	0.65	0.37	-0.81
positive regulation of protein localization to nucleus	19_GO:0051179 localization	-2.3	3.9	3.6	100	6	1.3	0.52	-0.81
regulation of phosphate metabolic process	19_GO:0050789 regulation of biological process	-2.3	2	3.1	586	18	3.9	0.9	-0.81
positive regulation of post-translational protein modification	19_GO:0048518 positive regulation of biological process	-2.3	3.4	3.5	133	7	1.5	0.57	-0.8
regulation of microtubule cytoskeleton organization	19_GO:0050789 regulation of biological process	-2.3	3.1	3.4	168	8	1.7	0.6	-0.8
regulation of glial cell proliferation	19_GO:0032502 developmental process	-2.3	5.9	4.1	44	4	0.86	0.43	-0.8
regulation of phosphorus metabolic process	19_GO:0050789 regulation of biological process	-2.3	2	3	587	18	3.9	0.9	-0.8
positive regulation of DNA metabolic process	19_GO:0048518 positive regulation of biological process	-2.3	2.5	3.2	283	11	2.4	0.71	-0.8
heart development	19_GO:0032502 developmental process	-2.3	2	3	588	18	3.9	0.9	-0.8
learning or memory	19_GO:0032501 multicellular organismal process	-2.3	2.5	3.2	284	11	2.4	0.71	-0.79
connective tissue development	19_GO:0032502 developmental process	-2.3	2.7	3.3	245	10	2.2	0.67	-0.79
cellular response to lipid	19_GO:0050896 response to stimulus	-2.3	2	3	591	18	3.9	0.9	-0.78
amino acid transmembrane transport	19_GO:0051179 localization	-2.3	3.8	3.6	102	6	1.3	0.52	-0.78
regulation of endocrine process	19_GO:0032501 multicellular organismal process	-2.3	5.8	4	45	4	0.86	0.43	-0.78
positive regulation of DNA biosynthetic process	19_GO:0048518 positive regulation of biological process	-2.3	5.8	4	45	4	0.86	0.43	-0.78
branching involved in ureteric bud morphogenesis	19_GO:0032502 developmental process	-2.3	5.8	4	45	4	0.86	0.43	-0.78
regulation of telomere maintenance via telomerase	19_GO:0050789 regulation of biological process	-2.3	5.8	4	45	4	0.86	0.43	-0.78
actin cytoskeleton organization	19_GO:0009987 cellular process	-2.3	2	3	546	17	3.7	0.87	-0.78
regulation of nuclear-transcribed mRNA catabolic process, deadenylation-dependent decay	19_GO:0048519 negative regulation of biological process	-2.3	8.5	4.5	23	3	0.65	0.37	-0.78
blastocyst growth	19_GO:0040007 growth	-2.3	8.5	4.5	23	3	0.65	0.37	-0.78
positive regulation of telomere maintenance via telomerase	19_GO:0048518 positive regulation of biological process	-2.3	8.5	4.5	23	3	0.65	0.37	-0.78
negative regulation of transcription elongation by RNA polymerase II	19_GO:0048519 negative regulation of biological process	-2.3	8.5	4.5	23	3	0.65	0.37	-0.78
antigen processing and presentation via MHC class Ib	19_GO:0002376 immune system process	-2.3	8.5	4.5	23	3	0.65	0.37	-0.78
import across plasma membrane	19_GO:0051179 localization	-2.3	3	3.4	171	8	1.7	0.6	-0.78
response to radiation	19_GO:0050896 response to stimulus	-2.3	2.1	3.1	457	15	3.2	0.82	-0.78
regulation of organ growth	19_GO:0040007 growth	-2.3	3.8	3.5	103	6	1.3	0.52	-0.77
regulation of MAPK cascade	19_GO:0050896 response to stimulus	-2.3	1.9	3	688	20	4.3	0.94	-0.77
negative regulation of cell development	19_GO:0032502 developmental process	-2.3	2.5	3.2	288	11	2.4	0.71	-0.77
regulation of monoatomic cation transmembrane transport	19_GO:0051179 localization	-2.3	2.5	3.2	288	11	2.4	0.71	-0.77
organic anion transport	19_GO:0051179 localization	-2.3	2.2	3.1	415	14	3	0.79	-0.77
cranial skeletal system development	19_GO:0032502 developmental process	-2.3	4.5	3.7	73	5	1.1	0.48	-0.76
negative regulation of ossification	19_GO:0048519 negative regulation of biological process	-2.3	5.7	4	46	4	0.86	0.43	-0.76
signaling receptor ligand precursor processing	19_GO:0009987 cellular process	-2.3	5.7	4	46	4	0.86	0.43	-0.76
exocrine system development	19_GO:0032502 developmental process	-2.3	5.7	4	46	4	0.86	0.43	-0.76
natural killer cell mediated cytotoxicity	19_GO:0044419 biological process involved in interspecies interaction between organisms	-2.3	5.7	4	46	4	0.86	0.43	-0.76
carboxylic acid metabolic process	19_GO:0009987 cellular process	-2.3	1.8	2.9	786	22	4.7	0.99	-0.76
hair cycle	19_GO:0032501 multicellular organismal process	-2.3	3.8	3.5	104	6	1.3	0.52	-0.76
molting cycle	19_GO:0032501 multicellular organismal process	-2.3	3.8	3.5	104	6	1.3	0.52	-0.76
regulation of transmembrane receptor protein serine/threonine kinase signaling pathway	19_GO:0050896 response to stimulus	-2.3	2.4	3.1	331	12	2.6	0.74	-0.76
protein stabilization	19_GO:0065007 biological regulation	-2.3	2.6	3.2	250	10	2.2	0.67	-0.75
forebrain development	19_GO:0032502 developmental process	-2.3	2.2	3	418	14	3	0.79	-0.75
negative regulation of cell growth	19_GO:0040007 growth	-2.3	3	3.3	174	8	1.7	0.6	-0.75
DNA-templated transcription	19_GO:0009987 cellular process	-2.2	2	3	599	18	3.9	0.9	-0.75
regulation of potassium ion transmembrane transport	19_GO:0051179 localization	-2.2	4.4	3.7	74	5	1.1	0.48	-0.75
negative regulation of muscle cell differentiation	19_GO:0032502 developmental process	-2.2	4.4	3.7	74	5	1.1	0.48	-0.75
telencephalon development	19_GO:0032502 developmental process	-2.2	2.5	3.1	291	11	2.4	0.71	-0.75
regulation of biomineral tissue development	19_GO:0032502 developmental process	-2.2	3.7	3.5	105	6	1.3	0.52	-0.75
antigen processing and presentation of endogenous peptide antigen	19_GO:0002376 immune system process	-2.2	8.1	4.4	24	3	0.65	0.37	-0.75
pyrimidine-containing compound biosynthetic process	19_GO:0009987 cellular process	-2.2	5.5	3.9	47	4	0.86	0.43	-0.74
regulation of DNA binding	19_GO:0065007 biological regulation	-2.2	5.5	3.9	47	4	0.86	0.43	-0.74
regulation of myotube differentiation	19_GO:0032502 developmental process	-2.2	5.5	3.9	47	4	0.86	0.43	-0.74
ventral spinal cord development	19_GO:0032502 developmental process	-2.2	5.5	3.9	47	4	0.86	0.43	-0.74
leukocyte activation	19_GO:0002376 immune system process	-2.2	1.9	2.9	648	19	4.1	0.92	-0.74
negative regulation of DNA metabolic process	19_GO:0048519 negative regulation of biological process	-2.2	3.3	3.3	140	7	1.5	0.57	-0.73
regulation of T cell mediated cytotoxicity	19_GO:0002376 immune system process	-2.2	5.4	3.8	48	4	0.86	0.43	-0.72
regulation of spindle organization	19_GO:0050789 regulation of biological process	-2.2	5.4	3.8	48	4	0.86	0.43	-0.72
regulation of plasma membrane bounded cell projection organization	19_GO:0050789 regulation of biological process	-2.2	1.9	2.9	653	19	4.1	0.92	-0.71
negative regulation of locomotion	19_GO:0040011 locomotion	-2.2	2.2	3	424	14	3	0.79	-0.71
response to immobilization stress	19_GO:0050896 response to stimulus	-2.2	7.8	4.3	25	3	0.65	0.37	-0.71
pyrimidine nucleoside triphosphate metabolic process	19_GO:0009987 cellular process	-2.2	7.8	4.3	25	3	0.65	0.37	-0.71
epithelial cell maturation	19_GO:0032502 developmental process	-2.2	7.8	4.3	25	3	0.65	0.37	-0.71
prostate gland epithelium morphogenesis	19_GO:0022414 reproductive process	-2.2	7.8	4.3	25	3	0.65	0.37	-0.71
regulation of steroid hormone secretion	19_GO:0051179 localization	-2.2	7.8	4.3	25	3	0.65	0.37	-0.71
regulation of kinase activity	19_GO:0050789 regulation of biological process	-2.2	2.5	3.1	256	10	2.2	0.67	-0.7
negative regulation of protein modification process	19_GO:0048519 negative regulation of biological process	-2.2	2.7	3.1	217	9	1.9	0.64	-0.7
intrinsic apoptotic signaling pathway	19_GO:0050896 response to stimulus	-2.2	2.9	3.2	179	8	1.7	0.6	-0.7
neuron fate commitment	19_GO:0032502 developmental process	-2.2	4.2	3.5	77	5	1.1	0.48	-0.7
muscle cell differentiation	19_GO:0032502 developmental process	-2.2	2.4	3	298	11	2.4	0.71	-0.7
oligodendrocyte development	19_GO:0032502 developmental process	-2.2	5.3	3.8	49	4	0.86	0.43	-0.69
anterior/posterior pattern specification	19_GO:0032502 developmental process	-2.2	2.7	3.1	218	9	1.9	0.64	-0.69
mesenchyme development	19_GO:0032502 developmental process	-2.2	2.5	3.1	258	10	2.2	0.67	-0.69
negative regulation of neurogenesis	19_GO:0032502 developmental process	-2.2	3.2	3.3	144	7	1.5	0.57	-0.68
RNA degradation		-2.2	4.2	3.5	78	5	1.1	0.48	-0.68
epithelial cell differentiation	19_GO:0032502 developmental process	-2.2	1.9	2.8	660	19	4.1	0.92	-0.68
lymphocyte activation	19_GO:0002376 immune system process	-2.2	2	2.9	520	16	3.4	0.85	-0.68
protein localization to site of double-strand break	19_GO:0051179 localization	-2.1	7.5	4.2	26	3	0.65	0.37	-0.68
positive regulation of telomere maintenance via telomere lengthening	19_GO:0048518 positive regulation of biological process	-2.1	7.5	4.2	26	3	0.65	0.37	-0.68
regulation of anoikis	19_GO:0050789 regulation of biological process	-2.1	7.5	4.2	26	3	0.65	0.37	-0.68
regulation of ubiquitin-protein transferase activity	19_GO:0065007 biological regulation	-2.1	7.5	4.2	26	3	0.65	0.37	-0.68
pyrimidine ribonucleotide biosynthetic process	19_GO:0009987 cellular process	-2.1	7.5	4.2	26	3	0.65	0.37	-0.68
negative regulation of DNA-templated transcription, elongation	19_GO:0048519 negative regulation of biological process	-2.1	7.5	4.2	26	3	0.65	0.37	-0.68
nuclear membrane organization	19_GO:0009987 cellular process	-2.1	5.2	3.7	50	4	0.86	0.43	-0.68
positive regulation of muscle contraction	19_GO:0048518 positive regulation of biological process	-2.1	5.2	3.7	50	4	0.86	0.43	-0.68
natural killer cell mediated immunity	19_GO:0044419 biological process involved in interspecies interaction between organisms	-2.1	5.2	3.7	50	4	0.86	0.43	-0.68
cellular response to vascular endothelial growth factor stimulus	19_GO:0050896 response to stimulus	-2.1	5.2	3.7	50	4	0.86	0.43	-0.68
cellular homeostasis	19_GO:0042592 homeostatic process	-2.1	1.8	2.8	710	20	4.3	0.94	-0.68
response to oxygen levels	19_GO:0050896 response to stimulus	-2.1	2.3	3	344	12	2.6	0.74	-0.67
positive regulation of transmembrane receptor protein serine/threonine kinase signaling pathway	19_GO:0048518 positive regulation of biological process	-2.1	3.5	3.3	111	6	1.3	0.52	-0.67
regulation of DNA recombination	19_GO:0050789 regulation of biological process	-2.1	3.1	3.2	146	7	1.5	0.57	-0.66
organ growth	19_GO:0040007 growth	-2.1	3.5	3.3	112	6	1.3	0.52	-0.65
Axon guidance		-2.1	2.8	3.1	184	8	1.7	0.6	-0.65
negative regulation of cell migration	19_GO:0040011 locomotion	-2.1	2.2	2.9	391	13	2.8	0.77	-0.65
actin filament-based process	19_GO:0009987 cellular process	-2.1	1.9	2.8	620	18	3.9	0.9	-0.65
cell junction organization	19_GO:0009987 cellular process	-2.1	1.9	2.8	573	17	3.7	0.87	-0.65
lung cell differentiation	19_GO:0032502 developmental process	-2.1	7.2	4.1	27	3	0.65	0.37	-0.64
lung epithelial cell differentiation	19_GO:0032502 developmental process	-2.1	7.2	4.1	27	3	0.65	0.37	-0.64
positive regulation of interleukin-4 production	19_GO:0048518 positive regulation of biological process	-2.1	7.2	4.1	27	3	0.65	0.37	-0.64
response to estradiol	19_GO:0050896 response to stimulus	-2.1	3.5	3.3	113	6	1.3	0.52	-0.64
Cysteine and methionine metabolism		-2.1	5	3.6	52	4	0.86	0.43	-0.63
DNA recombination	19_GO:0009987 cellular process	-2.1	2.4	3	266	10	2.2	0.67	-0.62
male gonad development	19_GO:0022414 reproductive process	-2.1	3	3.1	150	7	1.5	0.57	-0.61
ribonucleoprotein complex biogenesis	19_GO:0009987 cellular process	-2.1	2	2.8	486	15	3.2	0.82	-0.61
negative regulation of intrinsic apoptotic signaling pathway	19_GO:0048519 negative regulation of biological process	-2.1	3.4	3.2	115	6	1.3	0.52	-0.61
multicellular organism growth	19_GO:0040007 growth	-2.1	3.4	3.2	115	6	1.3	0.52	-0.61
Glycosphingolipid biosynthesis - lacto and neolacto series		-2.1	7	4	28	3	0.65	0.37	-0.61
regulation of synapse maturation	19_GO:0032502 developmental process	-2.1	7	4	28	3	0.65	0.37	-0.61
neutral amino acid transport	19_GO:0051179 localization	-2.1	4.9	3.6	53	4	0.86	0.43	-0.61
cell differentiation in spinal cord	19_GO:0032502 developmental process	-2.1	4.9	3.6	53	4	0.86	0.43	-0.61
sensory organ development	19_GO:0032502 developmental process	-2	1.9	2.7	628	18	3.9	0.9	-0.61
regulation of cold-induced thermogenesis	19_GO:0042592 homeostatic process	-2	3	3.1	151	7	1.5	0.57	-0.61
negative regulation of nervous system development	19_GO:0032502 developmental process	-2	3	3.1	151	7	1.5	0.57	-0.61
development of primary male sexual characteristics	19_GO:0022414 reproductive process	-2	3	3.1	151	7	1.5	0.57	-0.61
ribosome biogenesis	19_GO:0009987 cellular process	-2	2.3	2.9	311	11	2.4	0.71	-0.6
Polycomb repressive complex		-2	3.9	3.3	83	5	1.1	0.48	-0.6
outflow tract morphogenesis	19_GO:0032502 developmental process	-2	3.9	3.3	83	5	1.1	0.48	-0.6
potassium ion transport	19_GO:0051179 localization	-2	2.7	3	190	8	1.7	0.6	-0.59
regulation of telomere maintenance via telomere lengthening	19_GO:0050789 regulation of biological process	-2	4.8	3.5	54	4	0.86	0.43	-0.59
ERK1 and ERK2 cascade	19_GO:0050896 response to stimulus	-2	4.8	3.5	54	4	0.86	0.43	-0.59
positive regulation of neural precursor cell proliferation	19_GO:0048518 positive regulation of biological process	-2	4.8	3.5	54	4	0.86	0.43	-0.59
positive regulation of organ growth	19_GO:0040007 growth	-2	4.8	3.5	54	4	0.86	0.43	-0.59
positive regulation of biomineral tissue development	19_GO:0032502 developmental process	-2	4.8	3.5	54	4	0.86	0.43	-0.59
positive regulation of transmembrane transport	19_GO:0051179 localization	-2	2.7	3	191	8	1.7	0.6	-0.58
positive regulation of cytoskeleton organization	19_GO:0048518 positive regulation of biological process	-2	2.7	3	191	8	1.7	0.6	-0.58
response to ketone	19_GO:0050896 response to stimulus	-2	2.5	2.9	231	9	1.9	0.64	-0.58
embryonic hindlimb morphogenesis	19_GO:0032502 developmental process	-2	6.7	3.9	29	3	0.65	0.37	-0.58
epithelial tube branching involved in lung morphogenesis	19_GO:0032502 developmental process	-2	6.7	3.9	29	3	0.65	0.37	-0.58
positive regulation of behavior	19_GO:0048518 positive regulation of biological process	-2	6.7	3.9	29	3	0.65	0.37	-0.58
regulation of hormone secretion	19_GO:0051179 localization	-2	2.4	2.9	272	10	2.2	0.67	-0.58
