# Supplementary material for: A Graph-Based Deep Learning Framework with Gating and Omics-Linked Attention for Multi-Omics Integration and Biomarker Discovery
Source: Biology (Basel). 2025 Dec 10;14(12):1764. doi: 10.3390/biology14121764 (PMC12731160; doi:10.3390/biology14121764)
Supplement: Supplementary file 1 [file biology-14-01764-s001.zip › (Table S8)Protein_Protein_Interaction.tsv]

#node1	node2	node1_string_id	node2_string_id	neighborhood_on_chromosome	gene_fusion	phylogenetic_cooccurrence	homology	coexpression	experimentally_determined_interaction	database_annotated	automated_textmining	combined_score
AGO2	POP1	9606.ENSP00000220592	9606.ENSP00000385787	0	0	0	0	0.072	0	0.900	0	0.903
AGO2	RPP40	9606.ENSP00000220592	9606.ENSP00000369391	0	0	0	0	0.056	0.053	0.900	0.047	0.903
AGO2	YBX1	9606.ENSP00000220592	9606.ENSP00000361626	0	0	0	0	0.105	0.630	0	0.752	0.910
AGO2	XPO5	9606.ENSP00000220592	9606.ENSP00000265351	0	0	0	0	0.095	0	0.900	0.898	0.990
AK8	ENPP1	9606.ENSP00000298545	9606.ENSP00000498074	0	0	0	0	0.062	0	0.900	0.112	0.909
ANLN	BUB1	9606.ENSP00000265748	9606.ENSP00000302530	0	0	0	0	0.791	0	0	0.619	0.917
ANLN	TPX2	9606.ENSP00000265748	9606.ENSP00000300403	0	0	0	0	0.774	0	0	0.673	0.923
ANLN	CEP55	9606.ENSP00000265748	9606.ENSP00000360540	0	0	0	0	0.778	0.292	0	0.592	0.930
AR	FOXA1	9606.ENSP00000363822	9606.ENSP00000250448	0	0	0	0	0.083	0.761	0	0.987	0.996
AR	EZH2	9606.ENSP00000363822	9606.ENSP00000320147	0	0	0	0	0.054	0.635	0	0.941	0.978
ATP5F1C	CDCA8	9606.ENSP00000349142	9606.ENSP00000362146	0.086	0	0	0	0.605	0.841	0.467	0.349	0.976
AURKA	PRC1	9606.ENSP00000216911	9606.ENSP00000377793	0	0	0	0	0.823	0.075	0	0.498	0.910
AURKA	CPEB2	9606.ENSP00000216911	9606.ENSP00000443985	0	0	0	0	0.053	0	0.900	0.209	0.918
AURKA	AURKB	9606.ENSP00000216911	9606.ENSP00000313950	0	0	0.061	0.958	0.573	0.421	0.540	0.387	0.922
AURKA	CEP55	9606.ENSP00000216911	9606.ENSP00000360540	0	0	0	0	0.802	0.161	0	0.650	0.936
AURKA	CDCA8	9606.ENSP00000216911	9606.ENSP00000362146	0	0	0	0	0.728	0.086	0.540	0.633	0.952
AURKA	PTTG1	9606.ENSP00000216911	9606.ENSP00000377536	0	0	0	0	0.680	0.329	0.500	0.730	0.967
AURKA	BUB1	9606.ENSP00000216911	9606.ENSP00000302530	0	0	0	0	0.836	0.089	0	0.822	0.971
AURKA	KIF2C	9606.ENSP00000216911	9606.ENSP00000361298	0	0	0	0	0.799	0.323	0	0.833	0.975
AURKA	CCNB1	9606.ENSP00000216911	9606.ENSP00000256442	0	0	0	0	0.863	0.094	0	0.845	0.979
AURKA	UBE2C	9606.ENSP00000216911	9606.ENSP00000348838	0	0	0	0	0.835	0.300	0.400	0.828	0.986
AURKA	CCNB2	9606.ENSP00000216911	9606.ENSP00000288207	0	0	0	0	0.860	0.637	0	0.799	0.988
AURKA	BIRC5	9606.ENSP00000216911	9606.ENSP00000301633	0	0	0	0	0.824	0.492	0.540	0.865	0.993
AURKA	CDC20	9606.ENSP00000216911	9606.ENSP00000361540	0	0	0	0	0.902	0.513	0.500	0.817	0.995
AURKA	PLK1	9606.ENSP00000216911	9606.ENSP00000300093	0	0	0	0.741	0.902	0.690	0.500	0.840	0.997
AURKA	TPX2	9606.ENSP00000216911	9606.ENSP00000300403	0	0	0	0	0.846	0.988	0.900	0.995	0.999
AURKB	CCNB1	9606.ENSP00000313950	9606.ENSP00000256442	0	0	0	0	0.587	0.094	0.400	0.851	0.962
AURKB	CENPE	9606.ENSP00000313950	9606.ENSP00000265148	0	0	0	0	0.534	0.100	0	0.946	0.975
AURKB	NUF2	9606.ENSP00000313950	9606.ENSP00000271452	0	0	0	0	0.606	0.292	0	0.835	0.950
AURKB	CDCA5	9606.ENSP00000313950	9606.ENSP00000275517	0	0	0	0	0.672	0	0	0.907	0.968
AURKB	CCNB2	9606.ENSP00000313950	9606.ENSP00000288207	0	0	0	0	0.844	0.094	0.400	0.901	0.990
AURKB	PLK1	9606.ENSP00000313950	9606.ENSP00000300093	0	0	0	0.744	0.789	0.212	0.500	0.351	0.939
AURKB	TPX2	9606.ENSP00000313950	9606.ENSP00000300403	0	0	0	0	0.687	0.297	0	0.750	0.940
AURKB	BIRC5	9606.ENSP00000313950	9606.ENSP00000301633	0	0	0	0	0.764	0.944	0.800	0.996	0.999
AURKB	BUB1	9606.ENSP00000313950	9606.ENSP00000302530	0	0	0	0	0.827	0.089	0	0.984	0.997
AURKB	KIFC1	9606.ENSP00000313950	9606.ENSP00000393963	0	0	0	0	0.803	0	0	0.544	0.906
AURKB	HJURP	9606.ENSP00000313950	9606.ENSP00000414109	0	0	0	0	0.809	0	0	0.632	0.927
AURKB	CDCA3	9606.ENSP00000313950	9606.ENSP00000442068	0	0	0	0	0.835	0	0	0.612	0.933
AURKB	KIF4A	9606.ENSP00000313950	9606.ENSP00000363524	0	0	0	0	0.773	0	0	0.756	0.942
AURKB	PTTG1	9606.ENSP00000313950	9606.ENSP00000377536	0	0	0	0	0.608	0	0.500	0.760	0.949
AURKB	UBE2C	9606.ENSP00000313950	9606.ENSP00000348838	0	0	0	0	0.766	0.053	0.400	0.704	0.955
AURKB	KIF2C	9606.ENSP00000313950	9606.ENSP00000361298	0	0	0	0	0.830	0.323	0	0.975	0.996
AURKB	CDC20	9606.ENSP00000313950	9606.ENSP00000361540	0	0	0	0	0.889	0.297	0.500	0.965	0.998
AURKB	CDCA8	9606.ENSP00000313950	9606.ENSP00000362146	0	0	0	0	0.779	0.897	0.800	0.998	0.999
B3GNT4	ST3GAL6	9606.ENSP00000319636	9606.ENSP00000480884	0	0	0	0	0	0	0.900	0.132	0.909
BIRC5	CCNB1	9606.ENSP00000301633	9606.ENSP00000256442	0	0	0	0	0.906	0.098	0.400	0.884	0.993
BIRC5	CENPE	9606.ENSP00000301633	9606.ENSP00000265148	0	0	0	0	0.786	0.060	0	0.834	0.963
BIRC5	NUF2	9606.ENSP00000301633	9606.ENSP00000271452	0	0	0	0	0.852	0	0	0.668	0.949
BIRC5	CDCA5	9606.ENSP00000301633	9606.ENSP00000275517	0	0	0	0	0.779	0	0	0.750	0.942
BIRC5	CCNB2	9606.ENSP00000301633	9606.ENSP00000288207	0	0	0	0	0.905	0.098	0.400	0.892	0.993
BIRC5	PLK1	9606.ENSP00000301633	9606.ENSP00000300093	0	0	0	0	0.852	0	0.500	0.756	0.980
BIRC5	TPX2	9606.ENSP00000301633	9606.ENSP00000300403	0	0	0	0	0.852	0.102	0	0.672	0.952
BIRC5	HJURP	9606.ENSP00000301633	9606.ENSP00000414109	0	0	0	0	0.819	0	0	0.535	0.912
BIRC5	CEP55	9606.ENSP00000301633	9606.ENSP00000360540	0	0	0	0	0.806	0	0	0.570	0.913
BIRC5	SPAG5	9606.ENSP00000301633	9606.ENSP00000323300	0	0	0	0	0.863	0.071	0	0.400	0.917
BIRC5	KIF4A	9606.ENSP00000301633	9606.ENSP00000363524	0	0	0	0	0.853	0	0	0.516	0.925
BIRC5	PTTG1	9606.ENSP00000301633	9606.ENSP00000377536	0	0	0	0	0.849	0	0	0.532	0.926
BIRC5	TTK	9606.ENSP00000301633	9606.ENSP00000358813	0	0	0	0	0.826	0	0	0.647	0.936
BIRC5	PRC1	9606.ENSP00000301633	9606.ENSP00000377793	0	0	0	0	0.871	0.292	0	0.398	0.940
BIRC5	FOXM1	9606.ENSP00000301633	9606.ENSP00000342307	0	0	0	0	0.808	0.048	0	0.792	0.958
BIRC5	CDCA3	9606.ENSP00000301633	9606.ENSP00000442068	0	0	0	0	0.929	0	0	0.465	0.960
BIRC5	KIF2C	9606.ENSP00000301633	9606.ENSP00000361298	0	0	0	0	0.862	0	0	0.809	0.972
BIRC5	BUB1	9606.ENSP00000301633	9606.ENSP00000302530	0	0	0	0	0.844	0.095	0	0.865	0.979
BIRC5	UBE2C	9606.ENSP00000301633	9606.ENSP00000348838	0	0	0	0	0.956	0.091	0	0.819	0.992
BIRC5	CDC20	9606.ENSP00000301633	9606.ENSP00000361540	0	0	0	0	0.954	0.045	0.500	0.811	0.995
BIRC5	CDCA8	9606.ENSP00000301633	9606.ENSP00000362146	0	0	0	0	0.961	0.943	0.800	0.996	0.999
BLM	MSH6	9606.ENSP00000347232	9606.ENSP00000234420	0.047	0	0	0	0.228	0.716	0	0.883	0.972
BLM	CHEK1	9606.ENSP00000347232	9606.ENSP00000391090	0	0	0	0	0.440	0.540	0.500	0.538	0.932
BUB1	CCNB1	9606.ENSP00000302530	9606.ENSP00000256442	0	0	0	0	0.846	0.279	0.400	0.900	0.992
BUB1	CENPE	9606.ENSP00000302530	9606.ENSP00000265148	0	0	0	0	0.839	0.259	0	0.934	0.991
BUB1	NUF2	9606.ENSP00000302530	9606.ENSP00000271452	0	0	0	0	0.901	0.787	0	0.757	0.994
BUB1	CDCA5	9606.ENSP00000302530	9606.ENSP00000275517	0	0	0	0	0.789	0	0	0.698	0.933
BUB1	CCNB2	9606.ENSP00000302530	9606.ENSP00000288207	0	0	0	0	0.892	0.279	0.400	0.970	0.998
BUB1	PLK1	9606.ENSP00000302530	9606.ENSP00000300093	0	0	0	0	0.587	0.390	0.800	0.936	0.996
BUB1	TPX2	9606.ENSP00000302530	9606.ENSP00000300403	0	0	0	0	0.847	0	0	0.740	0.958
BUB1	KIFC1	9606.ENSP00000302530	9606.ENSP00000393963	0	0	0	0	0.746	0.136	0	0.649	0.916
BUB1	CEP55	9606.ENSP00000302530	9606.ENSP00000360540	0	0	0	0	0.847	0	0	0.548	0.928
BUB1	HJURP	9606.ENSP00000302530	9606.ENSP00000414109	0	0	0	0	0.826	0	0	0.605	0.928
BUB1	SPAG5	9606.ENSP00000302530	9606.ENSP00000323300	0	0	0	0	0.886	0.115	0	0.406	0.934
BUB1	CHEK1	9606.ENSP00000302530	9606.ENSP00000391090	0	0	0	0	0.794	0.053	0	0.748	0.946
BUB1	KIF4A	9606.ENSP00000302530	9606.ENSP00000363524	0	0	0	0	0.823	0.081	0	0.733	0.952
BUB1	UBE2C	9606.ENSP00000302530	9606.ENSP00000348838	0	0	0	0	0.887	0	0	0.607	0.954
BUB1	PTTG1	9606.ENSP00000302530	9606.ENSP00000377536	0	0	0	0	0.744	0	0	0.833	0.955
BUB1	CDCA8	9606.ENSP00000302530	9606.ENSP00000362146	0	0	0	0	0.847	0	0	0.818	0.971
BUB1	KIF2C	9606.ENSP00000302530	9606.ENSP00000361298	0	0	0	0	0.862	0.069	0	0.963	0.994
BUB1	TTK	9606.ENSP00000302530	9606.ENSP00000358813	0	0	0	0	0.989	0.292	0	0.945	0.999
BUB1	CDC20	9606.ENSP00000302530	9606.ENSP00000361540	0	0	0	0	0.907	0.996	0.800	0.993	0.999
BYSL	NOP2	9606.ENSP00000230340	9606.ENSP00000371858	0	0	0	0	0.874	0.108	0	0.306	0.915
BYSL	GTPBP4	9606.ENSP00000230340	9606.ENSP00000354040	0	0	0	0	0.894	0.114	0	0.201	0.919
BYSL	NOP58	9606.ENSP00000230340	9606.ENSP00000264279	0	0	0	0	0.838	0.989	0	0.343	0.998
BYSL	UTP11	9606.ENSP00000230340	9606.ENSP00000362105	0	0	0	0	0.667	0.987	0	0.573	0.998
BYSL	TROAP	9606.ENSP00000230340	9606.ENSP00000257909	0	0	0	0	0.083	0.292	0	0.998	0.998
BYSL	UTP4	9606.ENSP00000230340	9606.ENSP00000327179	0	0	0	0	0.879	0.989	0	0.373	0.999
CBX2	UBE2C	9606.ENSP00000308750	9606.ENSP00000348838	0	0	0	0	0.179	0.071	0.900	0.093	0.921
CBX2	HDAC2	9606.ENSP00000308750	9606.ENSP00000430432	0	0	0	0	0.074	0.103	0.900	0.478	0.950
CBX2	EZH2	9606.ENSP00000308750	9606.ENSP00000320147	0	0	0	0	0.120	0.100	0.900	0.785	0.980
CCNB1	CDC6	9606.ENSP00000256442	9606.ENSP00000209728	0	0	0	0	0.527	0.574	0	0.686	0.931
CCNB1	MYBL2	9606.ENSP00000256442	9606.ENSP00000217026	0	0	0	0	0.412	0.091	0.500	0.773	0.931
CCNB1	CDC25B	9606.ENSP00000256442	9606.ENSP00000245960	0	0	0	0	0.160	0.376	0.500	0.837	0.951
CCNB1	KIF4A	9606.ENSP00000256442	9606.ENSP00000363524	0	0	0	0	0.820	0	0	0.636	0.931
CCNB1	PRC1	9606.ENSP00000256442	9606.ENSP00000377793	0	0	0	0	0.825	0.356	0	0.452	0.932
CCNB1	CHEK1	9606.ENSP00000256442	9606.ENSP00000391090	0	0	0	0	0.449	0.069	0	0.885	0.935
CCNB1	TTK	9606.ENSP00000256442	9606.ENSP00000358813	0	0	0	0	0.783	0.071	0	0.706	0.936
CCNB1	CDCA3	9606.ENSP00000256442	9606.ENSP00000442068	0	0	0	0	0.890	0	0	0.446	0.936
CCNB1	CEP55	9606.ENSP00000256442	9606.ENSP00000360540	0	0	0	0	0.814	0	0	0.693	0.940
CCNB1	TPX2	9606.ENSP00000256442	9606.ENSP00000300403	0	0	0	0	0.836	0.045	0	0.703	0.949
CCNB1	KIF2C	9606.ENSP00000256442	9606.ENSP00000361298	0	0	0	0	0.813	0	0.400	0.724	0.966
CCNB1	NUF2	9606.ENSP00000256442	9606.ENSP00000271452	0	0	0	0	0.848	0	0.400	0.668	0.967
CCNB1	CENPE	9606.ENSP00000256442	9606.ENSP00000265148	0	0	0	0	0.809	0.051	0.400	0.733	0.967
CCNB1	PTTG1	9606.ENSP00000256442	9606.ENSP00000377536	0	0	0	0	0.854	0	0	0.899	0.984
CCNB1	CDCA8	9606.ENSP00000256442	9606.ENSP00000362146	0	0	0	0	0.843	0	0.400	0.878	0.987
CCNB1	FOXM1	9606.ENSP00000256442	9606.ENSP00000342307	0	0	0	0	0.683	0.535	0.500	0.863	0.988
CCNB1	UBE2C	9606.ENSP00000256442	9606.ENSP00000348838	0	0	0	0	0.859	0.072	0.500	0.877	0.990
CCNB1	CDC25A	9606.ENSP00000256442	9606.ENSP00000303706	0	0	0	0	0.399	0.659	0.900	0.804	0.995
CCNB1	CCNB2	9606.ENSP00000256442	9606.ENSP00000288207	0	0	0.067	0.942	0.785	0.803	0.900	0.741	0.998
CCNB1	CKS2	9606.ENSP00000256442	9606.ENSP00000364976	0	0	0	0	0.688	0.978	0	0.922	0.999
CCNB1	CDC20	9606.ENSP00000256442	9606.ENSP00000361540	0	0	0	0	0.910	0.989	0.900	0.970	0.999
CCNB1	PLK1	9606.ENSP00000256442	9606.ENSP00000300093	0	0	0	0	0.781	0.588	0.900	0.982	0.999
CCNB2	CDC6	9606.ENSP00000288207	9606.ENSP00000209728	0	0	0	0	0.465	0.423	0	0.885	0.961
CCNB2	CENPE	9606.ENSP00000288207	9606.ENSP00000265148	0	0	0	0	0.595	0.051	0.400	0.780	0.942
CCNB2	NUF2	9606.ENSP00000288207	9606.ENSP00000271452	0	0	0	0	0.744	0	0.400	0.594	0.932
CCNB2	CDCA5	9606.ENSP00000288207	9606.ENSP00000275517	0	0	0	0	0.786	0	0.400	0.782	0.969
CCNB2	CPEB2	9606.ENSP00000288207	9606.ENSP00000443985	0	0	0	0	0.055	0	0.900	0.070	0.904
CCNB2	HJURP	9606.ENSP00000288207	9606.ENSP00000414109	0	0	0	0	0.792	0	0	0.564	0.905
CCNB2	CEP55	9606.ENSP00000288207	9606.ENSP00000360540	0	0	0	0	0.811	0	0	0.529	0.907
CCNB2	CDCA3	9606.ENSP00000288207	9606.ENSP00000442068	0	0	0	0	0.827	0	0	0.518	0.913
CCNB2	PRC1	9606.ENSP00000288207	9606.ENSP00000377793	0	0	0	0	0.824	0.128	0	0.554	0.925
CCNB2	TPX2	9606.ENSP00000288207	9606.ENSP00000300403	0	0	0	0	0.835	0.045	0	0.725	0.953
CCNB2	TTK	9606.ENSP00000288207	9606.ENSP00000358813	0	0	0	0	0.852	0.071	0	0.736	0.960
CCNB2	UBE2C	9606.ENSP00000288207	9606.ENSP00000348838	0	0	0	0	0.861	0.072	0	0.774	0.968
CCNB2	PTTG1	9606.ENSP00000288207	9606.ENSP00000377536	0	0	0	0	0.863	0	0	0.790	0.970
CCNB2	KIF2C	9606.ENSP00000288207	9606.ENSP00000361298	0	0	0	0	0.823	0	0.400	0.753	0.971
CCNB2	CDC25A	9606.ENSP00000288207	9606.ENSP00000303706	0	0	0	0	0.394	0.114	0.900	0.570	0.973
CCNB2	CDCA8	9606.ENSP00000288207	9606.ENSP00000362146	0	0	0	0	0.754	0	0.400	0.838	0.974
CCNB2	CKS2	9606.ENSP00000288207	9606.ENSP00000364976	0	0	0	0	0.560	0.797	0	0.759	0.976
CCNB2	PLK1	9606.ENSP00000288207	9606.ENSP00000300093	0	0	0	0	0.680	0.278	0.900	0.844	0.995
CCNB2	CDC20	9606.ENSP00000288207	9606.ENSP00000361540	0	0	0	0	0.947	0.312	0.900	0.870	0.999
CCNE1	CDC6	9606.ENSP00000262643	9606.ENSP00000209728	0	0	0	0	0.510	0.292	0.400	0.587	0.902
CCNE1	E2F2	9606.ENSP00000262643	9606.ENSP00000355249	0	0	0	0	0.062	0.306	0.400	0.793	0.908
CCNE1	SKP2	9606.ENSP00000262643	9606.ENSP00000274255	0	0	0	0	0.184	0.527	0.900	0.772	0.990
CCNE1	CDC25A	9606.ENSP00000262643	9606.ENSP00000303706	0	0	0	0	0.401	0.646	0.900	0.657	0.991
CCT4	CCT5	9606.ENSP00000377958	9606.ENSP00000280326	0	0	0.085	0.869	0.970	0.997	0.967	0.989	0.999
CCT4	PSMG1	9606.ENSP00000377958	9606.ENSP00000329915	0	0	0	0	0.187	0	0.900	0.047	0.915
CCT4	TUBB	9606.ENSP00000377958	9606.ENSP00000339001	0	0	0	0	0.191	0.905	0	0.136	0.928
CCT4	CDC20	9606.ENSP00000377958	9606.ENSP00000361540	0	0	0	0	0.131	0.994	0	0.188	0.995
CCT4	DNAJC9	9606.ENSP00000377958	9606.ENSP00000362041	0.042	0	0	0	0.263	0.071	0.900	0.333	0.948
CCT5	PSMG1	9606.ENSP00000280326	9606.ENSP00000329915	0	0	0	0	0.168	0	0.900	0	0.913
CCT5	DNAJC9	9606.ENSP00000280326	9606.ENSP00000362041	0.042	0	0	0	0.249	0.071	0.900	0.270	0.942
CCT5	CDC20	9606.ENSP00000280326	9606.ENSP00000361540	0	0	0	0	0.166	0.994	0	0.362	0.996
CDC20	TRIP13	9606.ENSP00000361540	9606.ENSP00000166345	0	0	0	0	0.810	0.944	0	0.734	0.996
CDC20	CDC6	9606.ENSP00000361540	9606.ENSP00000209728	0	0	0	0	0.542	0.402	0	0.735	0.921
CDC20	CENPE	9606.ENSP00000361540	9606.ENSP00000265148	0	0	0	0	0.645	0.049	0.800	0.864	0.989
CDC20	NUF2	9606.ENSP00000361540	9606.ENSP00000271452	0	0	0	0	0.718	0	0.500	0.751	0.962
CDC20	SKP2	9606.ENSP00000361540	9606.ENSP00000274255	0	0	0	0	0.220	0.994	0	0.611	0.998
CDC20	CDCA5	9606.ENSP00000361540	9606.ENSP00000275517	0	0	0	0	0.789	0	0	0.722	0.938
CDC20	PLK1	9606.ENSP00000361540	9606.ENSP00000300093	0	0	0	0	0.951	0.994	0.800	0.910	0.999
CDC20	TPX2	9606.ENSP00000361540	9606.ENSP00000300403	0	0	0	0	0.858	0	0	0.736	0.961
CDC20	SPAG5	9606.ENSP00000361540	9606.ENSP00000323300	0	0	0	0	0.823	0.099	0	0.557	0.923
CDC20	FOXM1	9606.ENSP00000361540	9606.ENSP00000342307	0	0	0	0	0.783	0.071	0	0.714	0.937
CDC20	UBE2C	9606.ENSP00000361540	9606.ENSP00000348838	0	0	0	0	0.951	0.957	0.540	0.891	0.999
CDC20	TTK	9606.ENSP00000361540	9606.ENSP00000358813	0	0	0	0	0.905	0.327	0	0.869	0.990
CDC20	CEP55	9606.ENSP00000361540	9606.ENSP00000360540	0	0	0	0	0.825	0	0	0.728	0.950
CDC20	KIF2C	9606.ENSP00000361540	9606.ENSP00000361298	0	0	0	0	0.908	0	0.800	0.787	0.995
CDC20	KIFC1	9606.ENSP00000361540	9606.ENSP00000393963	0	0	0	0	0.845	0.052	0	0.471	0.915
CDC20	HJURP	9606.ENSP00000361540	9606.ENSP00000414109	0	0	0	0	0.881	0	0	0.396	0.925
CDC20	KIF4A	9606.ENSP00000361540	9606.ENSP00000363524	0	0	0	0	0.843	0	0	0.639	0.941
CDC20	PRC1	9606.ENSP00000361540	9606.ENSP00000377793	0	0	0	0	0.905	0	0	0.471	0.947
CDC20	CKS2	9606.ENSP00000361540	9606.ENSP00000364976	0	0	0	0	0.520	0.453	0	0.899	0.971
CDC20	CDCA3	9606.ENSP00000361540	9606.ENSP00000442068	0	0	0	0	0.950	0	0	0.643	0.981
CDC20	CDCA8	9606.ENSP00000361540	9606.ENSP00000362146	0	0	0	0	0.923	0.053	0.500	0.813	0.992
CDC20	PTTG1	9606.ENSP00000361540	9606.ENSP00000377536	0	0	0	0	0.889	0.923	0.650	0.969	0.999
CDC25A	CDC25B	9606.ENSP00000303706	9606.ENSP00000245960	0	0	0.089	0.900	0.049	0	0.900	0.375	0.938
CDC25A	PLK1	9606.ENSP00000303706	9606.ENSP00000300093	0	0	0	0	0.318	0.139	0.900	0.637	0.975
CDC25A	FOXM1	9606.ENSP00000303706	9606.ENSP00000342307	0	0	0	0	0.396	0.314	0.750	0.459	0.936
CDC25A	CHEK2	9606.ENSP00000303706	9606.ENSP00000372023	0	0	0	0	0.160	0.849	0.750	0.949	0.998
CDC25A	CHEK1	9606.ENSP00000303706	9606.ENSP00000391090	0	0	0	0	0.473	0.903	0.900	0.944	0.999
CDC25B	FOXM1	9606.ENSP00000245960	9606.ENSP00000342307	0	0	0	0	0.207	0.314	0.500	0.735	0.918
CDC25B	PLK1	9606.ENSP00000245960	9606.ENSP00000300093	0	0	0	0	0.167	0.139	0.900	0.706	0.976
CDC25B	CHEK1	9606.ENSP00000245960	9606.ENSP00000391090	0	0	0	0	0.044	0.588	0.900	0.659	0.984
CDC6	CHEK1	9606.ENSP00000209728	9606.ENSP00000391090	0	0	0	0	0.524	0.186	0.500	0.734	0.941
CDC6	CDC7	9606.ENSP00000209728	9606.ENSP00000393139	0	0	0	0	0.253	0.069	0.500	0.943	0.977
CDC6	MCM10	9606.ENSP00000209728	9606.ENSP00000418268	0	0	0	0	0.911	0.689	0.500	0.921	0.998
CDC6	ORC1	9606.ENSP00000209728	9606.ENSP00000360623	0	0	0	0.684	0.892	0.997	0.900	0.690	0.999
CDC6	ORC6	9606.ENSP00000209728	9606.ENSP00000219097	0	0	0	0	0.261	0.927	0.900	0.989	0.999
CDC6	MCM2	9606.ENSP00000209728	9606.ENSP00000265056	0	0	0	0	0.785	0.990	0.500	0.844	0.999
CDC7	ORC6	9606.ENSP00000393139	9606.ENSP00000219097	0	0	0	0	0.138	0.802	0.500	0.604	0.961
CDC7	MCM2	9606.ENSP00000393139	9606.ENSP00000265056	0	0	0	0	0.245	0.993	0.900	0.531	0.999
CDC7	TICRR	9606.ENSP00000393139	9606.ENSP00000268138	0	0	0	0	0.160	0.047	0	0.916	0.926
CDC7	ORC1	9606.ENSP00000393139	9606.ENSP00000360623	0	0	0	0	0.307	0.637	0.500	0.514	0.930
CDC7	CHEK2	9606.ENSP00000393139	9606.ENSP00000372023	0	0	0	0	0.106	0.940	0	0.804	0.988
CDC7	CHEK1	9606.ENSP00000393139	9606.ENSP00000391090	0	0	0	0	0.315	0.140	0.500	0.734	0.911
CDC7	MCM10	9606.ENSP00000393139	9606.ENSP00000418268	0	0	0	0	0.338	0.830	0.500	0.834	0.989
CDCA3	PLK1	9606.ENSP00000442068	9606.ENSP00000300093	0	0	0	0	0.847	0	0	0.398	0.904
CDCA3	UBE2C	9606.ENSP00000442068	9606.ENSP00000348838	0	0	0	0	0.937	0	0	0.433	0.962
CDCA3	KIF2C	9606.ENSP00000442068	9606.ENSP00000361298	0	0	0	0	0.852	0	0	0.546	0.930
CDCA3	CDCA8	9606.ENSP00000442068	9606.ENSP00000362146	0	0	0	0	0.930	0	0	0.665	0.975
CDCA3	KIF4A	9606.ENSP00000442068	9606.ENSP00000363524	0	0	0	0	0.818	0	0	0.617	0.927
CDCA5	NUF2	9606.ENSP00000275517	9606.ENSP00000271452	0	0	0	0	0.786	0	0	0.693	0.931
CDCA5	CDCA8	9606.ENSP00000275517	9606.ENSP00000362146	0	0	0	0	0.805	0	0	0.810	0.961
CDCA8	CENPE	9606.ENSP00000362146	9606.ENSP00000265148	0	0	0	0	0.834	0	0	0.747	0.956
CDCA8	NUF2	9606.ENSP00000362146	9606.ENSP00000271452	0	0	0	0	0.795	0	0	0.655	0.926
CDCA8	PLK1	9606.ENSP00000362146	9606.ENSP00000300093	0	0	0	0	0.645	0	0.500	0.866	0.974
CDCA8	TPX2	9606.ENSP00000362146	9606.ENSP00000300403	0	0	0	0	0.814	0	0	0.584	0.919
CDCA8	SPAG5	9606.ENSP00000362146	9606.ENSP00000323300	0	0	0	0	0.887	0	0	0.399	0.929
CDCA8	FOXM1	9606.ENSP00000362146	9606.ENSP00000342307	0	0	0	0	0.819	0.045	0	0.628	0.930
CDCA8	UBE2C	9606.ENSP00000362146	9606.ENSP00000348838	0	0	0	0	0.902	0.068	0	0.660	0.966
CDCA8	TTK	9606.ENSP00000362146	9606.ENSP00000358813	0	0	0	0	0.853	0.292	0	0.522	0.946
CDCA8	CEP55	9606.ENSP00000362146	9606.ENSP00000360540	0	0	0	0	0.819	0	0	0.596	0.923
CDCA8	KIF2C	9606.ENSP00000362146	9606.ENSP00000361298	0	0	0	0	0.871	0.164	0	0.810	0.977
CDCA8	HJURP	9606.ENSP00000362146	9606.ENSP00000414109	0	0	0	0	0.860	0	0	0.475	0.923
CDCA8	KIF4A	9606.ENSP00000362146	9606.ENSP00000363524	0	0	0	0	0.840	0	0	0.591	0.932
CENPE	HJURP	9606.ENSP00000265148	9606.ENSP00000414109	0	0	0	0	0.801	0	0	0.587	0.914
CENPE	CEP55	9606.ENSP00000265148	9606.ENSP00000360540	0	0	0	0	0.838	0	0	0.621	0.936
CENPE	KIF4A	9606.ENSP00000265148	9606.ENSP00000363524	0	0	0	0.628	0.839	0	0.400	0.589	0.957
CENPE	TTK	9606.ENSP00000265148	9606.ENSP00000358813	0	0	0	0	0.864	0	0	0.776	0.968
CENPE	PLK1	9606.ENSP00000265148	9606.ENSP00000300093	0	0	0	0	0.506	0.066	0.800	0.787	0.977
CENPE	KIF2C	9606.ENSP00000265148	9606.ENSP00000361298	0	0	0	0.614	0.836	0.068	0.800	0.672	0.988
CENPE	PRC1	9606.ENSP00000265148	9606.ENSP00000377793	0	0	0	0	0.829	0.633	0	0.859	0.990
CENPE	NUF2	9606.ENSP00000265148	9606.ENSP00000271452	0	0	0	0	0.839	0.484	0	0.958	0.996
CENPN	CENPW	9606.ENSP00000377007	9606.ENSP00000357308	0	0	0	0	0.407	0.900	0.800	0.936	0.999
CEP55	NUF2	9606.ENSP00000360540	9606.ENSP00000271452	0	0	0	0	0.835	0	0	0.693	0.947
CEP55	TPX2	9606.ENSP00000360540	9606.ENSP00000300403	0	0	0	0	0.804	0	0	0.727	0.944
CEP55	UBE2C	9606.ENSP00000360540	9606.ENSP00000348838	0	0	0	0	0.810	0	0	0.691	0.938
CEP55	KIF14	9606.ENSP00000360540	9606.ENSP00000356319	0	0	0	0	0.800	0.292	0	0.630	0.943
CEP55	TTK	9606.ENSP00000360540	9606.ENSP00000358813	0	0	0	0	0.846	0	0	0.660	0.945
CEP55	PRC1	9606.ENSP00000360540	9606.ENSP00000377793	0	0	0	0	0.824	0	0	0.476	0.904
CEP55	HJURP	9606.ENSP00000360540	9606.ENSP00000414109	0	0	0	0	0.798	0	0	0.623	0.921
CEP55	KIF2C	9606.ENSP00000360540	9606.ENSP00000361298	0	0	0	0	0.834	0	0	0.703	0.948
CEP55	KIF4A	9606.ENSP00000360540	9606.ENSP00000363524	0	0	0	0	0.814	0	0	0.748	0.951
CHEK1	CHEK2	9606.ENSP00000391090	9606.ENSP00000372023	0	0	0	0.593	0.298	0.922	0	0.526	0.971
CHEK1	MCM10	9606.ENSP00000391090	9606.ENSP00000418268	0	0	0	0	0.776	0	0.500	0.746	0.969
CHEK2	PLK1	9606.ENSP00000372023	9606.ENSP00000300093	0	0	0	0.613	0.181	0.726	0	0.590	0.900
CKS2	SKP2	9606.ENSP00000364976	9606.ENSP00000274255	0	0	0	0	0.203	0.114	0.900	0.780	0.982
CNGA1	CNGB1	9606.ENSP00000384264	9606.ENSP00000251102	0	0	0.092	0.750	0.086	0.926	0.900	0.985	0.999
CNN1	MYH11	9606.ENSP00000252456	9606.ENSP00000379616	0	0	0	0	0.788	0	0	0.859	0.968
COLGALT1	PLOD1	9606.ENSP00000252599	9606.ENSP00000196061	0	0	0	0.564	0.375	0.231	0.900	0.371	0.965
CPEB2	PLK1	9606.ENSP00000443985	9606.ENSP00000300093	0	0	0	0	0.055	0.099	0.900	0.127	0.915
CRY2	PRKAB1	9606.ENSP00000478187	9606.ENSP00000441369	0	0	0	0	0.086	0	0.900	0.118	0.912
CTPS1	GMPS	9606.ENSP00000497744	9606.ENSP00000419851	0.115	0	0	0	0.745	0.420	0	0.731	0.960
CTPS1	ENPP1	9606.ENSP00000497744	9606.ENSP00000498074	0	0	0	0	0.049	0	0.900	0.127	0.909
CX3CL1	CXCL1	9606.ENSP00000006053	9606.ENSP00000379110	0	0	0	0	0.056	0	0.500	0.881	0.939
CXCL1	CXCL3	9606.ENSP00000379110	9606.ENSP00000296026	0	0	0.051	0.978	0.770	0.610	0.900	0.687	0.996
CYBRD1	SLC40A1	9606.ENSP00000319141	9606.ENSP00000261024	0	0	0	0	0.128	0	0	0.940	0.946
CYP27C1	RDH10	9606.ENSP00000334128	9606.ENSP00000240285	0	0	0	0	0.091	0	0.911	0.220	0.932
DEGS2	UGT8	9606.ENSP00000307126	9606.ENSP00000311648	0	0	0	0	0	0	0.900	0.325	0.929
DKC1	RBM28	9606.ENSP00000358563	9606.ENSP00000223073	0	0	0	0	0.736	0.787	0	0.262	0.955
DKC1	NOP58	9606.ENSP00000358563	9606.ENSP00000264279	0.115	0	0	0	0.965	0.754	0.720	0.917	0.999
DKC1	PUM3	9606.ENSP00000358563	9606.ENSP00000380982	0	0	0	0	0.607	0.817	0	0.085	0.928
DNAJC9	MCM2	9606.ENSP00000362041	9606.ENSP00000265056	0	0	0	0	0.274	0.915	0	0.170	0.944
DNAJC9	PSMG1	9606.ENSP00000362041	9606.ENSP00000329915	0	0	0	0	0.162	0.270	0.900	0	0.933
DNMT3B	EZH2	9606.ENSP00000328547	9606.ENSP00000320147	0	0	0	0	0.169	0.790	0.500	0.997	0.999
DNMT3B	HDAC2	9606.ENSP00000328547	9606.ENSP00000430432	0	0	0	0	0.089	0.518	0.800	0.946	0.994
DSC3	DSG1	9606.ENSP00000353608	9606.ENSP00000257192	0	0	0	0.669	0.251	0	0.500	0.836	0.933
ENPP1	FLAD1	9606.ENSP00000498074	9606.ENSP00000292180	0.042	0	0	0	0	0	0.913	0	0.913
ENPP1	UCK2	9606.ENSP00000498074	9606.ENSP00000356853	0.045	0	0	0	0.057	0	0.900	0	0.902
ENPP1	GMPS	9606.ENSP00000498074	9606.ENSP00000419851	0	0	0	0	0.068	0	0.900	0.041	0.902
EZH2	HDAC2	9606.ENSP00000320147	9606.ENSP00000430432	0.042	0	0	0	0.102	0.812	0.900	0.985	0.999
FOXA1	TLE3	9606.ENSP00000250448	9606.ENSP00000452871	0	0	0	0	0	0.292	0.800	0.850	0.976
FOXM1	MYBL2	9606.ENSP00000342307	9606.ENSP00000217026	0	0	0	0	0.523	0.187	0.800	0.980	0.998
FOXM1	PLK1	9606.ENSP00000342307	9606.ENSP00000300093	0	0	0	0	0.685	0.306	0.900	0.806	0.995
FOXM1	TPX2	9606.ENSP00000342307	9606.ENSP00000300403	0	0	0	0	0.788	0.052	0	0.688	0.932
FOXM1	SPAG5	9606.ENSP00000342307	9606.ENSP00000323300	0	0	0	0	0.785	0.074	0	0.539	0.900
FOXM1	HJURP	9606.ENSP00000342307	9606.ENSP00000414109	0	0	0	0	0.815	0	0	0.574	0.918
GINS1	MCM10	9606.ENSP00000262460	9606.ENSP00000418268	0	0	0	0	0.646	0.374	0	0.854	0.965
GINS1	MCM2	9606.ENSP00000262460	9606.ENSP00000265056	0	0	0	0	0.405	0.991	0.540	0.702	0.999
GMPS	PDE9A	9606.ENSP00000419851	9606.ENSP00000291539	0	0	0	0	0	0	0.900	0.071	0.903
GTPBP4	RBM28	9606.ENSP00000354040	9606.ENSP00000223073	0	0	0	0	0.847	0.770	0	0.355	0.975
GTPBP4	NOP58	9606.ENSP00000354040	9606.ENSP00000264279	0	0	0	0	0.903	0.562	0	0.269	0.966
GTPBP4	RRP1B	9606.ENSP00000354040	9606.ENSP00000339145	0	0	0	0	0.618	0.922	0	0.182	0.973
GTPBP4	TEX10	9606.ENSP00000354040	9606.ENSP00000364037	0	0	0	0	0.363	0.840	0	0.349	0.927
GTPBP4	PUM3	9606.ENSP00000354040	9606.ENSP00000380982	0	0	0	0	0.943	0.771	0	0.342	0.990
GTPBP4	NOP2	9606.ENSP00000354040	9606.ENSP00000371858	0	0	0	0	0.835	0.871	0	0.724	0.993
HDAC2	SOX10	9606.ENSP00000430432	9606.ENSP00000380093	0	0	0	0	0	0.088	0.800	0.541	0.909
HJURP	TROAP	9606.ENSP00000414109	9606.ENSP00000257909	0	0	0.324	0	0.805	0	0	0.428	0.918
HJURP	SPAG5	9606.ENSP00000414109	9606.ENSP00000323300	0	0	0	0	0.834	0	0	0.573	0.926
HJURP	UBE2C	9606.ENSP00000414109	9606.ENSP00000348838	0	0	0	0	0.806	0	0	0.626	0.924
HJURP	KIF14	9606.ENSP00000414109	9606.ENSP00000356319	0	0	0	0	0.790	0.292	0	0.552	0.927
HJURP	TTK	9606.ENSP00000414109	9606.ENSP00000358813	0	0	0	0	0.801	0	0	0.660	0.929
HJURP	KIF2C	9606.ENSP00000414109	9606.ENSP00000361298	0	0	0	0	0.830	0	0	0.653	0.938
HJURP	KIF4A	9606.ENSP00000414109	9606.ENSP00000363524	0	0	0	0	0.802	0	0	0.605	0.918
IGF1R	IRS1	9606.ENSP00000497069	9606.ENSP00000304895	0	0	0	0	0.085	0.986	0.900	0.998	0.999
IVD	MCCC2	9606.ENSP00000499074	9606.ENSP00000343657	0.057	0.585	0	0	0.289	0	0.941	0.593	0.992
KIF14	TPX2	9606.ENSP00000356319	9606.ENSP00000300403	0	0	0	0	0.778	0.292	0	0.431	0.903
KIF14	KIF2C	9606.ENSP00000356319	9606.ENSP00000361298	0	0	0	0.631	0.644	0.292	0.540	0.250	0.901
KIF14	TTK	9606.ENSP00000356319	9606.ENSP00000358813	0	0	0	0	0.790	0.292	0	0.410	0.904
KIF14	KIF4A	9606.ENSP00000356319	9606.ENSP00000363524	0	0	0	0.614	0.726	0.307	0	0.619	0.921
KIF14	PRC1	9606.ENSP00000356319	9606.ENSP00000377793	0	0	0	0	0.729	0.317	0.800	0.673	0.986
KIF2C	NUF2	9606.ENSP00000361298	9606.ENSP00000271452	0	0	0	0	0.830	0	0	0.635	0.935
KIF2C	PLK1	9606.ENSP00000361298	9606.ENSP00000300093	0	0	0	0	0.854	0.318	0.800	0.777	0.994
KIF2C	TPX2	9606.ENSP00000361298	9606.ENSP00000300403	0	0	0	0	0.999	0	0	0.658	0.999
KIF2C	SPAG5	9606.ENSP00000361298	9606.ENSP00000323300	0	0	0	0	0.874	0	0	0.435	0.926
KIF2C	UBE2C	9606.ENSP00000361298	9606.ENSP00000348838	0	0	0	0	0.845	0	0	0.716	0.954
KIF2C	TTK	9606.ENSP00000361298	9606.ENSP00000358813	0	0	0	0	0.904	0	0	0.559	0.955
KIF2C	KIFC1	9606.ENSP00000361298	9606.ENSP00000393963	0	0	0	0.601	0.710	0	0.540	0.532	0.932
KIF2C	PRC1	9606.ENSP00000361298	9606.ENSP00000377793	0	0	0	0	0.848	0	0	0.647	0.944
KIF2C	KIF4A	9606.ENSP00000361298	9606.ENSP00000363524	0	0	0	0.661	0.845	0	0.400	0.476	0.947
KIF4A	NUF2	9606.ENSP00000363524	9606.ENSP00000271452	0	0	0	0	0.695	0	0	0.721	0.911
KIF4A	TPX2	9606.ENSP00000363524	9606.ENSP00000300403	0	0	0	0	0.861	0	0	0.764	0.965
KIF4A	UBE2C	9606.ENSP00000363524	9606.ENSP00000348838	0	0	0	0	0.746	0.070	0	0.632	0.905
KIF4A	TTK	9606.ENSP00000363524	9606.ENSP00000358813	0	0	0	0	0.856	0	0	0.475	0.921
KIF4A	PRC1	9606.ENSP00000363524	9606.ENSP00000377793	0	0	0	0	0.885	0.642	0	0.907	0.995
KRT16	KRT6B	9606.ENSP00000301653	9606.ENSP00000252252	0	0	0.091	0.746	0.794	0.046	0	0.696	0.938
LYAR	RRP1B	9606.ENSP00000345917	9606.ENSP00000339145	0	0	0	0	0.694	0.537	0	0.459	0.916
MAML3	NOTCH1	9606.ENSP00000421180	9606.ENSP00000498587	0	0	0	0	0.042	0.349	0.900	0.996	0.999
MAPT	S100B	9606.ENSP00000340820	9606.ENSP00000291700	0	0	0	0	0.099	0.517	0	0.802	0.906
MAPT	TUBA3E	9606.ENSP00000340820	9606.ENSP00000318197	0	0	0	0	0	0.066	0.900	0.200	0.918
MAPT	TUBB	9606.ENSP00000340820	9606.ENSP00000339001	0	0	0	0	0	0.276	0.900	0.287	0.943
MAPT	TUBA1C	9606.ENSP00000340820	9606.ENSP00000443475	0	0	0	0	0	0.310	0.900	0.182	0.938
MCM10	ORC6	9606.ENSP00000418268	9606.ENSP00000219097	0	0	0	0	0.375	0	0.500	0.728	0.907
MCM10	MCM2	9606.ENSP00000418268	9606.ENSP00000265056	0	0	0	0	0.609	0.978	0.500	0.523	0.997
MCM10	TICRR	9606.ENSP00000418268	9606.ENSP00000268138	0	0	0	0	0.546	0	0	0.941	0.972
MCM10	ORC1	9606.ENSP00000418268	9606.ENSP00000360623	0	0	0	0	0.644	0.234	0.500	0.549	0.930
MCM2	ORC6	9606.ENSP00000265056	9606.ENSP00000219097	0	0	0	0	0.375	0.689	0.650	0.345	0.949
MCM2	ORC1	9606.ENSP00000265056	9606.ENSP00000360623	0.060	0	0	0	0.884	0.937	0.650	0.388	0.998
MSH6	RFC2	9606.ENSP00000234420	9606.ENSP00000055077	0.049	0	0	0	0.201	0.054	0	0.879	0.901
NBEA	NOTCH1	9606.ENSP00000383295	9606.ENSP00000498587	0	0	0	0	0	0.097	0.900	0.074	0.909
NCAPD2	NCAPG2	9606.ENSP00000325017	9606.ENSP00000387007	0	0	0	0	0.610	0.098	0.540	0.938	0.988
NCAPG2	PLK1	9606.ENSP00000387007	9606.ENSP00000300093	0	0	0	0	0.307	0.301	0.500	0.705	0.919
NOP2	RBM28	9606.ENSP00000371858	9606.ENSP00000223073	0	0	0	0	0.793	0.734	0	0.848	0.990
NOP2	NOP58	9606.ENSP00000371858	9606.ENSP00000264279	0	0	0	0	0.720	0.726	0	0.687	0.974
NOP2	RRP1B	9606.ENSP00000371858	9606.ENSP00000339145	0	0	0	0	0.706	0.705	0	0.330	0.937
NOP2	PUM3	9606.ENSP00000371858	9606.ENSP00000380982	0	0	0	0	0.804	0.840	0	0.223	0.973
NOP58	RBM28	9606.ENSP00000264279	9606.ENSP00000223073	0	0	0	0	0.781	0.288	0.400	0.216	0.917
NOP58	POP1	9606.ENSP00000264279	9606.ENSP00000385787	0	0	0	0	0.058	0	0.900	0	0.901
NOP58	POLR1E	9606.ENSP00000264279	9606.ENSP00000367029	0	0	0	0	0.628	0.692	0	0.252	0.907
NOP58	PUM3	9606.ENSP00000264279	9606.ENSP00000380982	0	0	0	0	0.927	0.519	0	0.064	0.964
NOP58	UTP11	9606.ENSP00000264279	9606.ENSP00000362105	0	0	0	0	0.554	0.991	0.540	0.392	0.998
NOP58	UTP4	9606.ENSP00000264279	9606.ENSP00000327179	0	0	0	0	0.727	0.991	0.540	0.743	0.999
NUF2	TPX2	9606.ENSP00000271452	9606.ENSP00000300403	0	0	0	0	0.838	0	0	0.686	0.947
NUF2	TTK	9606.ENSP00000271452	9606.ENSP00000358813	0	0	0	0	0.947	0.486	0	0.655	0.989
ORC1	ORC6	9606.ENSP00000360623	9606.ENSP00000219097	0	0	0	0	0.324	0.934	0.900	0.980	0.999
ORC1	SKP2	9606.ENSP00000360623	9606.ENSP00000274255	0	0	0	0	0.391	0.591	0.400	0.559	0.925
PHGDH	PSAT1	9606.ENSP00000493382	9606.ENSP00000365773	0.115	0.409	0	0	0.946	0.225	0.979	0.892	0.999
PLK1	UBE2C	9606.ENSP00000300093	9606.ENSP00000348838	0	0	0	0	0.610	0.052	0.400	0.712	0.927
PLK1	SPAG5	9606.ENSP00000300093	9606.ENSP00000323300	0	0	0	0	0.712	0.455	0	0.660	0.942
PLK1	TPX2	9606.ENSP00000300093	9606.ENSP00000300403	0	0	0	0	0.805	0	0	0.727	0.944
PLK1	PRC1	9606.ENSP00000300093	9606.ENSP00000377793	0	0	0	0	0.712	0.510	0	0.708	0.955
PLK1	PTTG1	9606.ENSP00000300093	9606.ENSP00000377536	0	0	0	0	0.582	0	0.500	0.809	0.956
POLR2D	TAF5	9606.ENSP00000272645	9606.ENSP00000358854	0	0	0	0	0.076	0.800	0.500	0.059	0.901
POLR2D	TAF11	9606.ENSP00000272645	9606.ENSP00000354633	0	0	0	0	0.142	0.800	0.500	0.147	0.917
POP1	RPP40	9606.ENSP00000385787	9606.ENSP00000369391	0	0	0	0	0.104	0.852	0.900	0.479	0.992
PRC1	TPX2	9606.ENSP00000377793	9606.ENSP00000300403	0	0	0	0	0.998	0.292	0	0.378	0.999
PTTG1	TPX2	9606.ENSP00000377536	9606.ENSP00000300403	0	0	0	0	0.770	0	0	0.673	0.921
PTTG1	UBE2C	9606.ENSP00000377536	9606.ENSP00000348838	0	0	0	0	0.838	0	0.400	0.813	0.980
PUM3	RBM28	9606.ENSP00000380982	9606.ENSP00000223073	0	0	0	0	0.856	0.808	0	0.082	0.972
RARA	ZBTB16	9606.ENSP00000254066	9606.ENSP00000338157	0	0	0	0	0.049	0.311	0.900	0.960	0.997
RBM28	UTP4	9606.ENSP00000223073	9606.ENSP00000327179	0	0	0	0	0.838	0.133	0.400	0.342	0.937
SNRPA1	SNRPG	9606.ENSP00000254193	9606.ENSP00000393388	0	0	0	0	0.337	0.995	0.900	0.507	0.999
SNRPG	YBX1	9606.ENSP00000393388	9606.ENSP00000361626	0	0	0	0	0.083	0.094	0.900	0.127	0.917
TAF11	TAF5	9606.ENSP00000354633	9606.ENSP00000358854	0	0	0	0	0.049	0.998	0.900	0.857	0.999
TPX2	TTK	9606.ENSP00000300403	9606.ENSP00000358813	0	0	0	0	0.848	0	0	0.592	0.935
TPX2	UBE2C	9606.ENSP00000300403	9606.ENSP00000348838	0	0	0	0	0.866	0.042	0	0.751	0.965
TTK	UBE2C	9606.ENSP00000358813	9606.ENSP00000348838	0	0	0	0	0.830	0	0	0.497	0.911
TUBA1C	TUBB	9606.ENSP00000443475	9606.ENSP00000339001	0	0	0.068	0.917	0.601	0.714	0.650	0.885	0.994
TUBA3E	TUBB	9606.ENSP00000318197	9606.ENSP00000339001	0	0	0.069	0.913	0.304	0.287	0.650	0.885	0.978
ULBP1	ULBP2	9606.ENSP00000229708	9606.ENSP00000356320	0	0	0.060	0.956	0.097	0	0.900	0.082	0.911
UTP11	UTP4	9606.ENSP00000362105	9606.ENSP00000327179	0	0	0	0	0.452	0.987	0.540	0.491	0.998
YBX1	YBX3	9606.ENSP00000361626	9606.ENSP00000228251	0	0	0.079	0.922	0.283	0.694	0	0.638	0.917
