# Supplementary material for: A Graph-Based Deep Learning Framework with Gating and Omics-Linked Attention for Multi-Omics Integration and Biomarker Discovery
Source: Biology (Basel). 2025 Dec 10;14(12):1764. doi: 10.3390/biology14121764 (PMC12731160; doi:10.3390/biology14121764)
Supplement: Supplementary file 1 [file biology-14-01764-s001.zip › (Table S9)HUB Genes.xlsx]

## Sheet: Result
HJURP
TROAP
BYSL
CDC20
NOP58
UBE2C
POP1
CBX2
CCT4
CDC6
PLK1
CCNB2
CCNB1
BUB1
BIRC5
CDCA8
KIF2C
TPX2
AURKB

## Sheet: Betweeness
Top 10 ranked by Betweenness method
Rank	Name	Score
1	HJURP	3018.18
2	TROAP	2898
3	BYSL	2808.33
4	CDC20	2220.8
5	NOP58	1717.5
6	UBE2C	1359.44
7	POP1	1162
7	CBX2	1162
9	CCT4	987.39
10	CDC6	893.73

## Sheet: Degree
Top 10 ranked by Degree method
Rank	Name	Score
1	CDC20	30
2	CCNB1	26
3	CCNB2	24
4	BUB1	23
4	BIRC5	23
6	CDCA8	22
6	KIF2C	22
6	PLK1	22
9	TPX2	20
10	AURKB	19

## Sheet: Stress
Top 10 ranked by Stress method
Rank	Name	Score
1	HJURP	12564
2	TROAP	11928
3	BYSL	11584
4	CDC20	6294
5	NOP58	5444
6	UBE2C	4354
7	CDC6	4322
8	PLK1	3608
9	CCNB2	3420
10	CBX2	3344
